# Supplementary material for: Understanding the complementarities of surface-enhanced infrared and Raman spectroscopies in CO adsorption and electrochemical reduction
Source: Nat Commun. 2022 May 12;13:2656. doi: 10.1038/s41467-022-30262-2 (PMC9098881; doi:10.1038/s41467-022-30262-2)
Supplement: Supplementary file 3 — Source Data [file 41467_2022_30262_MOESM3_ESM.xlsx]

## Sheet: Figure 2
Figure 2a												Figure 2b				Figure 2c																																Figure 2d
Frequency_IR	0.3V_IR	0.2V_IR	0.1V_IR	0V_IR		Frequency_Raman	0.3V_Raman	0.2V_Raman	0.1V_Raman	0V_Raman		Potential (V vs. RHE)	Raman	IR		COatop												CObridge																				Potential (V vs. RHE)	Raman_atop
998.928	-119.916	-131.736	-132.588	-122.772		100.389	8240	6217	5165	4514		0.6	2084	2085		Frequency_IR	0.4V_IR	0.3V_IR	0.2V_IR	0.1V_IR		Frequency_Raman	0.4V_Raman	0.3V_Raman	0.2V_Raman	0.1V_Raman																						0.8	2082
1000.86	-121.908	-134.58	-134.208	-123.852		101.67	8164.18	6161.85	5091.17	4360.17		0.5	2082	2082.7		998.928	12.248	17.248	20.464	20.792		100.389	923.357	753.357	777.357	583.318																						0.7	2080
1002.78	-125.592	-137.556	-140.22	-130.464		102.95	8025.85	6046.26	4955.07	4262.07		0.4	2079.1	2080.8		1000.86	11.552	17	20.4	20.144		101.67	977.639	775.639	838.139	590.972																						0.6	2075
1004.71	-128.688	-141.096	-146.472	-135.744		104.23	7983.52	6078.67	4971.97	4287.97		0.3	2077.2	2078.8		1002.78	10.28	15.96	19.592	18.704		102.95	1015.74	767.899	754.419	570.804																						0.5	2072
1006.64	-131.82	-145.332	-148.836	-136.356		105.51	7854.18	5913.08	4943.87	4261.87		0.2	2076.2	2076		1004.71	10.144	15.512	19.288	18.912		104.23	1057.99	801.02	788.2	556.187																						0.4	2070
1008.57	-133.272	-146.88	-148.596	-136.164		106.788	7793.85	5975.49	4866.77	4205.77		0.1	2073.5	2071.1		1006.64	10.776	15.28	19.336	20.248		105.51	995.981	776.511	757.641	567.42																						0.3	2067
1010.5	-131.148	-145.092	-148.056	-136.608		108.068	7644.52	5836.9	4823.66	4126.66		0	2071	2067.3		1008.57	11.056	14.536	18.56	20.168		106.788	993.981	761.821	746.041	543.252																						0.2	2062
1012.43	-130.824	-145.98	-149.052	-138.972		109.347	7628.18	5813.31	4764.56	4082.56						1010.5	10.712	13.6	17.232	18.792		108.068	978.211	752.591	676.881	496.065																						0.1	2060
1014.35	-135.336	-150.696	-151.38	-142.62		110.626	7591.85	5718.72	4739.46	4071.46						1012.43	9.912	13.04	16.912	18.16		109.347	930.792	719.802	706.312	476.197																						0	2055
1016.28	-138.696	-153.864	-153.804	-143.412		111.905	7548.51	5671.13	4632.35	3982.35						1014.35	9.616	13	16.968	18.12		110.626	891.932	721.502	705.242	465.019
1018.21	-138.876	-153.948	-155.928	-145.02		113.182	7326.18	5629.54	4637.25	3890.25						1016.28	8.928	12.264	16.008	17.448		111.905	906.872	720.922	641.402	460.112
1020.14	-140.412	-153.936	-158.736	-149.4		114.461	7241.85	5480.95	4534.15	3855.15						1018.21	7.12	10.472	14.872	16.224		113.182	886.681	709.541	661.361	455.653
1022.07	-143.04	-155.892	-160.632	-150.492		115.739	7199.51	5506.35	4463.04	3856.04						1020.14	5.336	8.768	13.56	15.016		114.461	868.761	661.981	617.891	424.525
1024	-144.78	-158.712	-160.944	-150.528		117.015	7220.18	5367.76	4472.94	3817.94						1022.07	4.008	7.688	12	13.976		115.739	865.371	670.241	651.701	410.827
1025.93	-147.288	-160.668	-163.188	-153.504		118.293	7023.84	5365.17	4360.84	3743.84						1024	3.424	7.16	11.48	13.32		117.015	819.049	662.879	618.039	371.858
1027.85	-149.184	-162.24	-166.068	-154.92		119.571	6935.5	5267.58	4315.73	3688.73						1025.93	2.776	6.632	10.976	12.64		118.293	789.539	603.139	639.829	381.409
1029.78	-148.032	-163.272	-166.608	-154.356		120.848	6836.17	5187.99	4234.63	3654.63						1027.85	1.544	5.776	9.792	11.296		119.571	774.598	600.488	594.118	373.151
1031.71	-147.012	-164.136	-166.668	-155.328		122.124	6718.83	5102.4	4205.52	3620.52						1029.78	0.808	5.048	9.016	10.072		120.848	774.557	588.117	562.107	374.762
1033.64	-148.704	-165.552	-167.424	-156.432		123.401	6573.49	4999.8	4070.42	3539.42						1031.71	0.344	4.784	8.328	9.504		122.124	764.776	607.436	598.986	348.713
1035.57	-149.952	-165	-167.136	-155.532		124.678	6514.16	4917.21	4077.31	3565.32						1033.64	-0.4	4.384	7.424	8.968		123.401	732.725	589.265	582.265	349.505
1037.5	-148.248	-161.844	-165.612	-153.768		125.953	6313.82	4772.62	4023.21	3487.21						1035.57	-1.52	2.944	6.36	8.112		124.678	712.654	542.794	539.444	339.406
1039.42	-146.988	-159.732	-165.684	-154.428		127.229	6305.48	4741.02	3971.11	3463.11						1037.5	-2.872	1.312	5.208	6.728		125.953	699.561	539.821	531.381	342.086
1041.35	-147.6	-159.852	-166.08	-156.264		128.505	6188.14	4718.43	3891	3376						1039.42	-4.424	0	4.072	4.968		127.229	706.69	537.98	550.12	299.607
1043.28	-147.384	-160.128	-164.496	-156.396		129.78	6122.81	4604.84	3854.9	3329.9						1041.35	-5.728	-1.288	2.808	3.928		128.505	674.578	524.258	506.818	256.898
1045.21	-146.676	-160.8	-165.084	-157.032		131.056	5984.47	4564.24	3813.79	3288.79						1043.28	-6.448	-2.36	1.568	3.48		129.78	697.356	505.016	473.626	271.788
1047.14	-145.632	-161.184	-167.088	-156.948		132.33	5981.13	4517.65	3756.68	3284.68						1045.21	-8.016	-4.32	-0.232	1.888		131.056	713.784	494.594	496.904	292.539
1049.07	-144.816	-160.884	-166.248	-155.412		133.605	5880.79	4469.05	3677.58	3277.58						1047.14	-9.768	-6.84	-2.408	-0.496		132.33	730.571	503.791	475.221	281.538
1051	-145.128	-162	-165.12	-154.68		134.88	5842.45	4439.46	3645.47	3195.47						1049.07	-10.872	-8.128	-3.848	-1.944		133.605	652.359	479.319	477.699	254.829
1052.92	-144.432	-160.824	-164.304	-153.168		136.154	5757.11	4330.86	3582.37	3122.37						1051	-12.648	-9.056	-4.952	-3.104		134.88	626.937	437.297	452.837	250.729
1054.85	-142.956	-157.764	-162.84	-151.56		137.428	5652.77	4257.27	3579.26	3154.26						1052.92	-14.384	-10.672	-6.04	-4.944		136.154	646.174	442.344	486.174	263.229
1056.78	-140.64	-156.756	-161.244	-149.568		138.701	5691.43	4301.67	3509.15	3078.15						1054.85	-16.04	-12.456	-7.512	-6.752		137.428	658.641	467.291	435.731	223.798
1058.71	-139.356	-155.016	-158.568	-147.084		139.976	5593.09	4208.08	3473.05	3118.05						1056.78	-18.176	-14.272	-10.008	-8.368		138.701	628.318	474.418	405.218	222.298
1060.64	-139.584	-153.924	-156.384	-146.904		141.25	5556.75	4202.48	3460.94	3055.94						1058.71	-20.488	-16.84	-12.872	-10.544		139.976	621.005	431.725	409.695	195.128
1062.57	-136.104	-152.268	-155.088	-145.404		142.522	5505.41	4208.88	3412.84	2999.84						1060.64	-22.8	-19.696	-15.392	-13.136		141.25	569.082	443.892	401.373	195.048
1064.49	-132.66	-147.156	-153.072	-141.132		143.796	5467.07	4107.29	3411.73	2998.73						1062.57	-24.408	-21.336	-17.168	-15.528		142.522	535.148	396.168	399.498	206.336
1066.42	-132.552	-143.748	-150.792	-139.068		145.068	5420.73	4103.69	3440.62	2913.62						1064.49	-25.976	-22.6	-18.576	-17.64		143.796	529.926	419.676	404.406	246.296
1068.35	-131.088	-143.004	-148.956	-139.236		146.341	5399.38	4097.09	3371.51	2921.51						1066.42	-27.608	-24.608	-20.52	-19.568		145.068	567.451	385.581	405.981	172.555
1070.28	-127.668	-141.444	-146.628	-137.412		147.612	5337.04	4022.5	3364.41	2876.41						1068.35	-28.976	-26.768	-22.64	-22.232		146.341	563.698	425.798	361.158	193.664
1072.21	-123.72	-137.736	-140.208	-134.172		148.885	5350.7	4057.9	3305.3	2892.3						1070.28	-31.496	-29.248	-24.704	-25.52		147.612	549.993	390.113	377.343	175.582
1074.14	-122.34	-133.476	-135.372	-131.46		150.156	5287.36	4000.3	3297.19	2817.19						1072.21	-34.232	-31.6	-26.816	-27.408		148.885	516.59	375.98	378.59	175.141
1076.06	-121.608	-129.84	-138.768	-127.692		151.429	5239.01	4041.7	3272.08	2832.08						1074.14	-35.808	-33.432	-28.792	-28.632		150.156	507.385	361.635	355.515	151.47
1077.99	-117.84	-128.484	-138.528	-125.256		152.7	5239.67	4017.11	3255.98	2808.98						1076.06	-37.504	-36.056	-30.776	-31.264		151.429	468.992	389.662	321.502	138.509
1079.92	-116.004	-129.768	-132.084	-124.896		153.972	5249.33	4015.51	3223.87	2773.87						1077.99	-39.76	-38.776	-32.872	-34.384		152.7	501.147	361.057	376.017	108.187
1081.85	-114.384	-127.812	-130.296	-122.472		155.242	5183.98	4021.91	3206.76	2756.76						1079.92	-41.888	-40.88	-35.504	-36.84		153.972	479.063	349.093	327.653	124.236
1083.78	-109.548	-122.448	-127.44	-118.644		156.514	5165.64	3942.31	3190.65	2783.65						1081.85	-43.872	-43.168	-37.84	-38.712		155.242	483.818	377.628	338.028	134.933
1085.71	-108.324	-118.56	-120.18	-116.94		157.783	5116.29	3958.71	3172.54	2737.54						1083.78	-45.92	-44.696	-39.664	-40.64		156.514	451.484	352.314	336.494	126.402
1087.64	-108.264	-118.344	-118.56	-117.432		159.055	5120.95	3894.11	3138.43	2681.43						1085.71	-49.504	-47.168	-43.44	-44.2		157.783	465.098	301.948	324.408	98.1293
1089.56	-101.88	-118.056	-118.992	-114.732		160.324	4932.6	3870.51	3102.33	2721.33						1087.64	-53.4	-50.16	-46.504	-47.552		159.055	419.154	320.224	292.644	113.068
1091.49	-97.56	-113.688	-115.392	-111.408		161.593	4951.26	3817.91	3067.22	2684.22						1089.56	-53.6	-49.952	-46.6	-47.672		160.324	437.698	315.608	277.358	103.685
1093.42	-101.352	-110.532	-115.704	-112.644		162.864	4864.91	3816.31	3001.11	2554.11						1091.49	-53.848	-51.232	-48.768	-48.64		161.593	409.052	343.372	272.782	102.342
1095.35	-105.024	-108.672	-117.24	-109.656		164.133	4638.57	3669.71	2993	2598						1093.42	-57.848	-55.624	-52.656	-52.792		162.864	395.477	292.457	266.757	51.9706
1097.28	-103.2	-108.036	-111.66	-103.38		165.403	4604.22	3603.11	2917.89	2556.89						1095.35	-61.152	-58.256	-54.536	-55.648		164.133	380.291	303.621	255.061	74.0578
1099.21	-99.18	-111.9	-109.26	-106.044		166.672	4573.88	3506.51	2867.78	2579.78						1097.28	-62.936	-59.8	-55.504	-56.92		165.403	373.076	270.876	261.356	75.5355
1101.13	-100.02	-114.624	-115.344	-110.976		167.94	4387.53	3382.91	2814.67	2573.67						1099.21	-65.016	-60.312	-56.024	-58.112		166.672	365.95	318.64	252.07	45.6827
1103.06	-103.764	-114.072	-114.72	-106.38		169.209	4331.18	3375.31	2818.56	2498.56						1101.13	-65.272	-60.272	-55.408	-58.352		167.94	316.163	260.213	259.093	49.2094
1104.99	-104.376	-113.52	-104.496	-101.316		170.477	4274.84	3283.71	2785.45	2494.45						1103.06	-62.368	-59.832	-53.752	-57.48		169.209	372.897	264.677	208.577	77.7766
1106.92	-104.58	-112.824	-102.708	-104.532		171.746	4172.49	3240.1	2711.34	2472.34						1104.99	-59.928	-57.84	-52.712	-56.896		170.477	344.111	252.571	214.331	64.8333
1108.85	-103.296	-111.228	-112.272	-107.676		173.014	4092.14	3137.5	2655.23	2424.23						1106.92	-59.56	-57.104	-52.568	-56.488		171.746	318.825	257.655	209.755	28.4705
1110.78	-101.712	-110.724	-119.532	-105.732		174.281	3999.79	3125.9	2645.12	2425.12						1108.85	-58.616	-56.264	-51.352	-53.92		173.014	318.469	251.069	218.609	3.62714
1112.7	-106.596	-109.212	-121.128	-103.788		175.549	3976.44	3069.3	2631.01	2450.01						1110.78	-58.688	-55.584	-50.976	-53.096		174.281	277.771	195.821	210.711	22.0233
1114.63	-111.78	-107.328	-121.176	-107.556		176.816	3907.09	3020.69	2597.9	2415.9						1112.7	-59.208	-56.88	-51.504	-55.12		175.549	312.285	202.485	195.945	11.33
1116.56	-108.396	-110.328	-121.812	-114.312		178.083	3926.75	3027.09	2514.79	2366.79						1114.63	-57.32	-55.504	-49.672	-54.504		176.816	309.648	244.648	175.368	6.77616
1118.49	-102.708	-111.54	-120.66	-115.488		179.351	3834.4	2930.49	2533.67	2427.68						1116.56	-54.456	-52.528	-47.704	-52.104		178.083	238.401	239.911	193.111	-0.42767
1120.42	-102.588	-108.66	-115.776	-111.156		180.617	3773.05	2956.88	2489.56	2395.56						1118.49	-51.76	-51.368	-47.032	-50.208		179.351	293.174	199.234	186.754	7.53901
1122.35	-103.488	-106.824	-114.048	-109.08		181.883	3792.7	2851.28	2445.45	2331.45						1120.42	-50.816	-50.44	-46.384	-50.232		180.617	253.706	223.656	205.696	18.1347
1124.28	-103.176	-106.44	-118.068	-109.608		183.149	3688.35	2859.68	2451.34	2304.34						1122.35	-50.96	-49.016	-46.152	-50.2		181.883	264.459	243.269	184.749	-9.05967
1126.2	-102.828	-107.976	-119.016	-107.46		184.416	3691	2847.07	2394.23	2295.23						1124.28	-49.928	-46.688	-45.08	-47.368		183.149	265.761	200.681	153.671	7.26599
1128.13	-100.416	-109.044	-115.464	-107.64		185.681	3604.64	2770.47	2394.12	2270.12						1126.2	-48.96	-45.576	-44.064	-46.776		184.416	249.404	186.204	173.454	-12.1878
1130.06	-99.648	-111.252	-115.944	-110.412		186.946	3563.29	2761.86	2365	2285						1128.13	-48.848	-46.296	-44.408	-48.072		185.681	245.445	195.765	181.265	-28.5127
1131.99	-100.932	-115.284	-118.416	-109.2		188.213	3550.94	2702.26	2346.89	2235.89						1130.06	-48.592	-44.472	-43.192	-46.92		186.946	255.197	211.867	155.877	1.74246
1133.92	-103.86	-117.024	-118.872	-112.68		189.478	3474.59	2746.66	2326.78	2247.78						1131.99	-48.232	-42.768	-42.16	-46.168		188.213	260.96	189.55	180.99	-14.3514
1135.85	-108.936	-117.708	-122.664	-121.5		190.742	3498.24	2674.05	2312.67	2210.67						1133.92	-49.264	-45.424	-44.056	-47.352		189.478	226.152	178.662	172.042	-39.7062
1137.77	-112.644	-120.972	-130.188	-124.452		192.007	3455.89	2673.44	2252.55	2260.55						1135.85	-51.016	-47.776	-44.936	-48.744		190.742	233.353	168.873	191.063	-39.3016
1139.7	-122.052	-130.956	-139.92	-126.216		193.271	3430.53	2659.84	2261.44	2169.44						1137.77	-51.208	-47.408	-43.864	-48.992		192.007	232.684	162.014	143.634	-23.0564
1141.63	-132.672	-140.592	-146.808	-132.72		194.536	3384.18	2620.23	2241.33	2136.33						1139.7	-50.08	-46.632	-43.8	-47.76		193.271	219.315	197.975	139.035	-22.9118
1143.56	-131.436	-139.74	-147.9	-138.852		195.8	3330.83	2611.62	2230.22	2179.22						1141.63	-49.968	-46.672	-45.448	-47.368		194.536	225.967	160.587	136.727	-35.9666
1145.49	-129.492	-136.788	-150.744	-140.988		197.063	3350.48	2566.02	2189.1	2119.1						1143.56	-51.48	-47.544	-47.176	-47.744		195.8	230.138	193.668	116.018	-45.202
1147.42	-133.272	-139.284	-153.48	-141.036		198.327	3287.12	2579.41	2188.99	2124.99						1145.49	-52.576	-48.824	-47.232	-47.496		197.063	212.398	150.518	105.108	-48.7979
1149.35	-136.968	-144.06	-156.864	-145.524		199.59	3309.77	2573.8	2126.88	2136.88						1147.42	-52.568	-49.504	-47.288	-48.656		198.327	210.399	120.149	150.879	-82.7932
1151.27	-140.448	-148.752	-162.372	-152.4		200.854	3309.41	2527.2	2129.76	2111.76						1149.35	-52.248	-48.688	-48.224	-50.072		199.59	190.44	179.96	148.44	-61.3991
1153.2	-140.988	-150.096	-159.348	-151.992		202.117	3232.06	2507.59	2101.65	2074.65						1151.27	-51.68	-48.528	-48.352	-49.744		200.854	206.261	135.721	107.851	-58.3745
1155.13	-140.652	-148.848	-156.54	-149.7		203.38	3192.71	2484.98	2133.53	2058.53						1153.2	-50.648	-49.632	-47.96	-49.784		202.117	147.261	155.291	140.311	-69.3603
1157.06	-143.364	-150.048	-161.988	-151.236		204.642	3199.35	2499.38	2036.42	2077.42						1155.13	-50.112	-50.12	-47.584	-50.248		203.38	197.122	138.362	149.482	-57.2462
1158.99	-145.86	-155.82	-165.048	-154.356		205.904	3182	2494.77	2091.31	2076.31						1157.06	-50.464	-50.056	-47.56	-49.808		204.642	170.612	133.372	126.762	-112.953
1160.92	-146.436	-162	-166.56	-160.98		207.166	3197.64	2503.16	2086.19	2059.19						1158.99	-50.08	-49.136	-47.192	-48.904		205.904	154.551	142.721	107.111	-113.089
1162.84	-144.564	-161.088	-164.844	-162.612		208.428	3187.28	2508.55	2046.08	2002.08						1160.92	-49.232	-48.24	-45.976	-47.984		207.166	179.161	137.861	82.3913	-98.1153
1164.77	-141.972	-159.624	-158.376	-156.48		209.689	3130.93	2426.94	2075.96	2003.96						1162.84	-48.712	-47.96	-45.512	-47.072		208.428	128.061	135.601	77.3311	-119.502
1166.7	-141.768	-163.584	-158.964	-155.484		210.952	3186.57	2471.33	2043.85	1998.85						1164.77	-47.584	-46.544	-44.288	-45.984		209.689	127.83	117.35	71.3103	-122.939
1168.63	-144.084	-162.996	-163.152	-158.388		212.213	3150.22	2431.72	2052.73	2029.73						1166.7	-47.024	-45.616	-43	-45.904		210.952	138.631	106.821	83.7107	-114.434
1170.56	-145.908	-160.692	-163.44	-158.424		213.474	3163.86	2446.11	2058.62	2032.62						1168.63	-47.528	-46.424	-44.28	-46.928		212.213	132.65	138.21	110.99	-109.011
1172.49	-143.472	-161.544	-163.176	-158.316		214.734	3142.5	2435.5	2015.5	1988.5						1170.56	-46.688	-45.568	-43.832	-45.752		213.474	158.649	98.1491	89.2891	-95.2583
1174.41	-142.176	-159.636	-161.532	-161.88		215.995	3124.14	2426.89	2030.39	1966.39						1172.49	-45.04	-42.992	-41.216	-43.04		214.734	135.408	121.388	81.1377	-110.766
1176.34	-146.652	-158.904	-162.096	-164.988		217.255	3152.79	2443.28	2060.27	1999.27						1174.41	-44.52	-42.232	-40.768	-42.272		215.995	140.107	132.317	72.947	-123.583
1178.27	-148.836	-159.06	-165.624	-161.436		218.515	3131.43	2431.67	2034.15	1968.15						1176.34	-43.8	-42.112	-41.016	-42.192		217.255	105.566	104.026	89.3055	-121.84
1180.2	-146.688	-158.388	-165.888	-160.896		219.775	3161.07	2408.06	1991.04	1955.04						1178.27	-42.896	-40.936	-40.344	-41.656		218.515	118.534	71.0742	78.0341	-143.887
1182.13	-147.192	-162.12	-167.616	-166.296		221.035	3108.71	2390.45	2006.92	1962.92						1180.2	-42.792	-40.68	-39.6	-41.56		219.775	132.283	86.8628	53.6328	-130.355
1184.06	-148.632	-164.472	-171.396	-166.26		222.294	3155.35	2401.84	2044.81	1918.81						1182.13	-41.936	-40.624	-38.72	-40.96		221.035	94.1313	122.151	72.2413	-162.752
1185.99	-148.068	-163.248	-171.444	-165.504		223.553	3095.99	2416.23	2037.69	1963.69						1184.06	-40.512	-39.52	-37.792	-39.784		222.294	120.399	94.4993	69.1893	-166.83
1187.91	-149.496	-163.224	-169.992	-169.296		224.813	3158.64	2442.61	1989.57	1964.57						1185.99	-39.8	-38.8	-37.288	-38.856		223.553	86.0473	73.2273	70.5473	-140.898
1189.84	-151.524	-163.236	-168.3	-171.732		226.071	3075.28	2435	2042.46	1928.46						1187.91	-38.824	-37.952	-36.424	-37.616		224.813	117.186	74.4659	66.0459	-126.145
1191.77	-151.092	-162.444	-167.364	-170.52		227.33	3094.91	2426.39	2027.34	1893.34						1189.84	-37.104	-36.416	-34.896	-36.152		226.071	138.813	77.4233	30.4533	-178.214
1193.7	-149.964	-161.772	-168.144	-167.904		228.588	3093.55	2430.78	2043.22	1927.22						1191.77	-35.04	-34.872	-33.6	-34.816		227.33	80.7813	66.8113	60.5313	-159.822
1195.63	-148.932	-163.98	-165.684	-169.044		229.847	3122.2	2411.16	2048.11	1898.11						1193.7	-32.664	-32.44	-31.504	-32.744		228.588	115.059	82.0387	46.6087	-128.14
1197.56	-149.496	-167.052	-161.916	-171.228		231.105	3128.83	2417.55	1991.99	1882.99						1195.63	-31.528	-30.168	-29.216	-30.976		229.847	91.9867	121.807	27.7867	-168.668
1199.48	-150.9	-165.648	-163.452	-168.864		232.363	3113.47	2464.94	2051.87	1910.87						1197.56	-31.232	-29.24	-28.352	-30.056		231.105	90.5041	134.604	77.8641	-149.526
1201.41	-149.052	-160.728	-162.984	-164.028		233.62	3120.11	2422.32	2073.75	1935.75						1199.48	-28.92	-27.504	-26.528	-27.68		232.363	88.8814	116.231	38.5814	-175.785
1203.34	-145.848	-154.752	-156.444	-159.216		234.878	3134.75	2453.71	2018.63	1937.63						1201.41	-25.68	-24.84	-23.736	-24.808		233.62	103.418	65.7882	39.3582	-141.054
1205.27	-145.368	-152.952	-153.912	-158.22		236.135	3143.39	2410.1	2039.52	1906.52						1203.34	-23.456	-22.912	-22.208	-23.552		234.878	100.376	121.336	55.0656	-147.902
1207.2	-144.36	-154.512	-155.664	-159.744		237.392	3171.03	2462.48	2009.4	1928.4						1205.27	-21.328	-20.84	-20.136	-21.824		236.135	91.9223	87.0724	76.9523	-173.281
1209.13	-139.944	-150.168	-155.796	-158.064		238.649	3141.66	2463.87	2021.28	1942.28						1207.2	-19.04	-17.984	-17.128	-18.832		237.392	123.099	129.539	63.9991	-174.17
1211.05	-134.496	-142.86	-152.7	-155.412		239.904	3150.3	2389.25	1990.16	1917.16						1209.13	-16.776	-15.28	-14.896	-16.704		238.649	97.0959	75.2959	60.7159	-132.479
1212.98	-129.312	-139.284	-146.316	-154.092		241.16	3113.94	2452.64	2011.04	1856.04						1211.05	-13.92	-12.784	-12.248	-14.768		239.904	55.9514	92.5314	61.9814	-170.279
1214.91	-127.728	-136.428	-140.076	-151.5		242.416	3131.57	2448.02	1968.92	1892.92						1212.98	-10.56	-10.088	-9.072	-11.768		241.16	81.0576	83.5276	73.3076	-182.158
1216.84	-126.588	-131.28	-135.156	-147.18		243.672	3130.21	2401.41	2009.81	1923.81						1214.91	-7.232	-6.936	-6.464	-8.6		242.416	94.9338	81.5438	17.6438	-166.148
1218.77	-119.436	-125.532	-131.808	-142.32		244.928	3150.85	2443.79	1975.69	1897.69						1216.84	-3.696	-3.176	-3.144	-5		243.672	99.0799	121.26	49.9099	-182.387
1220.7	-112.428	-120.216	-127.284	-135.3		246.184	3154.48	2432.18	1997.57	1870.57						1218.77	-0.368	0.032	0.736	-1.424		244.928	89.5761	100.846	49.5761	-129.347
1222.63	-105.936	-113.1	-119.532	-126.828		247.439	3157.12	2451.56	2013.45	1913.45						1220.7	2.952	2.992	4.096	1.536		246.184	95.8122	96.3122	64.2722	-169.956
1224.55	-98.772	-107.424	-116.592	-121.752		248.694	3154.75	2390.95	2007.33	1914.33						1222.63	7.056	7.104	7.344	5.056		247.439	126.448	100.388	69.1878	-155.036
1226.48	-95.124	-103.944	-114.96	-119.028		249.948	3108.39	2421.33	1965.21	1851.21						1224.55	10.392	10.936	10.392	8.672		248.694	123.603	56.5033	72.2433	-171.706
1228.41	-88.296	-94.596	-104.82	-113.604		251.203	3151.02	2392.71	1996.09	1878.09						1226.48	12.816	13.864	13.184	11.816		249.948	82.9283	89.2383	33.2083	-177.177
1230.34	-78.312	-84.168	-93.144	-105.048		252.457	3117.66	2409.09	1988.97	1882.97						1228.41	15.616	16.816	15.984	14.784		251.203	86.1138	71.6438	40.6938	-149.656
1232.27	-72.66	-81.588	-86.016	-99.264		253.712	3181.29	2453.48	2034.85	1854.85						1230.34	18.12	19.16	18.544	17.32		252.457	90.9488	55.5488	30.3488	-166.827
1234.2	-71.556	-80.292	-82.464	-99.144		254.966	3166.93	2441.86	2048.73	1900.73						1232.27	20.512	20.992	20.784	19.416		253.712	82.2643	80.3743	66.6343	-190.077
1236.12	-70.308	-75.3	-81.672	-98.7		256.218	3103.56	2448.24	1969.61	1876.61						1234.2	23.072	23.016	22.904	21.336		254.966	93.1493	38.7593	58.0693	-168.797
1238.05	-63.168	-70.992	-79.512	-94.128		257.472	3137.19	2441.62	1973.49	1865.49						1236.12	24.208	24.632	24.392	22.488		256.218	85.353	53.693	50.413	-161.239
1239.98	-57.552	-69.864	-76.176	-87.9		258.726	3132.82	2425.01	1965.37	1852.37						1238.05	23.472	24.424	24.2	21.896		257.472	67.3779	65.2679	53.1579	-166.419
1241.91	-62.424	-70.848	-77.1	-87.288		259.979	3160.46	2419.39	2007.25	1867.25						1239.98	22.064	22.408	22.384	20.184		258.726	66.3329	52.0629	35.8629	-195.27
1243.84	-68.796	-75.348	-84.12	-93.732		261.231	3155.09	2426.77	1994.13	1866.13						1241.91	19.904	19.984	19.704	17.592		259.979	105.437	49.2972	41.2172	-193.531
1245.77	-73.176	-84.516	-94.608	-100.02		262.484	3150.72	2416.15	1984.01	1881.01						1243.84	16.768	17.04	16.624	14.056		261.231	45.2409	44.5409	42.8609	-191.872
1247.7	-85.884	-94.788	-103.68	-105.3		263.736	3131.36	2493.53	1995.88	1872.88						1245.77	12.616	12.848	12.432	9.632		262.484	73.6152	109.525	47.3452	-166.913
1249.62	-101.604	-105.3	-109.524	-110.268		264.989	3089.99	2429.91	1978.76	1866.76						1247.7	5.816	6.664	5.92	3.416		263.736	59.729	68.889	75.999	-151.635
1251.55	-111.108	-117.696	-117.528	-118.38		266.24	3107.62	2412.29	1964.64	1886.64						1249.62	-2.264	-0.992	-1.56	-3.264		264.989	49.2433	82.0033	20.8133	-193.516
1253.48	-118.872	-128.772	-128.844	-130.392		267.492	3139.25	2458.67	2020.52	1879.52						1251.55	-9.064	-7.936	-8.16	-9.768		266.24	43.8764	99.2964	21.6664	-164.558
1255.41	-126.096	-135.84	-137.484	-137.472		268.744	3159.88	2444.05	1994.4	1876.4						1253.48	-15.488	-14.24	-14.08	-16.272		267.492	85.8001	54.6101	55.7901	-166.049
1257.34	-131.928	-142.116	-144.324	-141.708		269.994	3137.51	2468.43	1996.28	1858.28						1255.41	-20.944	-19.88	-19.12	-20.696		268.744	64.5538	77.4238	57.8638	-153.281
1259.27	-137.424	-148.896	-151.608	-148.248		271.246	3149.14	2431.81	1999.15	1874.15						1257.34	-24.008	-23.072	-22.24	-22.84		269.994	97.0763	62.5263	31.6863	-186.243
1261.19	-141.252	-153.072	-155.808	-151.608		272.497	3181.77	2396.19	1948.03	1876.03						1259.27	-25.152	-23.696	-22.904	-23.144		271.246	108.08	68.9401	48.3001	-175.915
1263.12	-143.652	-154.404	-157.536	-151.764		273.747	3169.4	2442.57	1968.91	1858.91						1261.19	-24.76	-22.816	-21.752	-21.576		272.497	104.883	77.4832	18.5432	-164.877
1265.05	-145.98	-155.508	-159.624	-153.528		274.998	3133.03	2431.95	2015.79	1886.79						1263.12	-23.752	-21.688	-20.48	-20.056		273.747	84.6257	92.3657	75.3657	-143.559
1266.98	-147.528	-157.812	-161.784	-155.808		276.248	3142.66	2439.33	1987.66	1860.66						1265.05	-23.184	-21.032	-19.624	-19.168		274.998	83.6288	82.5388	60.7288	-163.141
1268.91	-148.104	-160.356	-162.912	-156.564		277.498	3217.29	2433.7	2003.54	1872.54						1266.98	-22.632	-20.304	-18.656	-17.864		276.248	72.3413	74.7813	57.2813	-199.794
1270.84	-149.076	-161.556	-162.612	-156.996		278.748	3151.92	2444.08	1971.42	1899.42						1268.91	-21.784	-19.312	-17.544	-16.56		277.498	79.6238	52.1038	63.4438	-184.766
1272.76	-150.324	-162.096	-163.248	-158.22		279.998	3171.55	2483.46	1962.29	1902.29						1270.84	-20.64	-18.176	-16.128	-15.352		278.748	53.6463	88.8663	43.4463	-159.459
1274.69	-151.068	-162.252	-165.012	-159.108		281.246	3160.18	2415.84	2022.17	1898.17						1272.76	-18.96	-16.616	-14.296	-13.576		279.998	86.4388	77.0388	51.5788	-162.851
1276.62	-151.704	-162.324	-165.384	-159.684		282.496	3147.8	2458.22	2011.05	1869.05						1274.69	-17.104	-14.592	-12.304	-11.528		281.246	77.5401	70.3301	55.1301	-191.465
1278.55	-152.328	-163.116	-165.612	-160.596		283.746	3152.43	2477.59	2011.92	1881.92						1276.62	-15.256	-12.448	-10.168	-9.456		282.496	97.7926	99.0626	45.6326	-178.857
1280.48	-152.832	-163.608	-166.872	-160.86		284.994	3166.06	2447.97	2012.8	1855.8						1278.55	-13.176	-10.512	-8.16	-7.352		283.746	78.7551	75.1951	10.5551	-203.07
1282.41	-153.324	-164.328	-167.832	-160.5		286.243	3173.68	2425.35	2023.68	1856.67						1280.48	-11.256	-8.896	-6.552	-5.656		284.994	72.0763	73.6663	22.5863	-187.213
1284.34	-154.344	-165.672	-168.084	-160.02		287.49	3130.31	2424.72	2015.55	1936.55						1282.41	-9.968	-7.512	-5.056	-4.392		286.243	75.8682	92.4882	63.3282	-205.856
1286.26	-155.112	-166.092	-168.096	-160.56		288.739	3140.93	2423.1	1973.43	1866.43						1284.34	-9.048	-6.384	-3.832	-3.192		287.49	86.2889	56.6889	36.5089	-196.78
1288.19	-154.908	-166.332	-168.66	-162.432		289.986	3143.56	2471.48	1976.3	1908.3						1286.26	-8.008	-5.376	-2.824	-2.008		288.739	83.0108	51.5908	73.2508	-194.243
1290.12	-155.556	-167.136	-170.04	-163.848		291.234	3143.19	2473.85	1968.18	1894.18						1288.19	-6.944	-4.48	-1.736	-0.912		289.986	70.6315	73.6115	32.4415	-195.337
1292.05	-156.612	-168.228	-171.492	-164.472		292.481	3127.81	2443.23	2012.05	1896.05						1290.12	-6.192	-3.968	-1.024	-0.072		291.234	57.7127	80.2627	0.79274	-173.101
1293.98	-156.876	-169.404	-172.464	-164.952		293.729	3150.44	2484.6	1975.93	1905.93						1292.05	-5.656	-3.4	-0.704	0.4		292.481	80.6334	77.1634	48.6434	-202.705
1295.91	-157.596	-170.508	-173.424	-166.692		294.977	3196.06	2415.98	2015.8	1901.8						1293.98	-5.344	-2.752	-0.232	0.76		293.729	71.8247	46.6047	42.1147	-218.448
1297.83	-159.048	-172.02	-175.056	-169.128		296.223	3192.69	2449.35	1994.68	1917.68						1295.91	-5.352	-2.752	0.12	1.136		294.977	76.616	71.376	34.456	-185.912
1299.76	-160.536	-173.592	-176.736	-169.98		297.47	3175.31	2411.73	2062.55	1894.55						1297.83	-5.32	-2.856	0.192	1.368		296.223	74.686	93.056	46.616	-183.236
1301.69	-161.22	-174.36	-177.996	-170.784		298.716	3189.94	2484.1	1993.43	1879.43						1299.76	-5.088	-2.488	0.336	1.536		297.47	116.867	74.8467	37.5767	-184.16
1303.62	-161.856	-174.444	-178.956	-172.2		299.961	3195.56	2464.47	1997.3	1882.3						1301.69	-4.96	-2.192	0.432	1.72		298.716	95.4968	72.6768	26.1268	-194.625
1305.55	-163.776	-175.02	-179.556	-173.04		301.208	3197.18	2476.85	2070.18	1897.18						1303.62	-4.712	-2.032	0.6	2.056		299.961	100.786	62.7762	46.6162	-193.24
1307.48	-165.396	-176.64	-180.612	-174.396		302.453	3159.81	2448.22	2024.05	1896.05						1305.55	-4.472	-1.856	0.88	2.328		301.208	105.117	71.8669	45.2869	-196.724
1309.4	-166.212	-178.272	-182.4	-176.496		303.699	3193.43	2466.6	2009.92	1873.92						1307.48	-4.824	-2.008	0.632	2.104		302.453	88.9463	61.9363	21.0863	-168.179
1311.33	-167.544	-179.796	-184.224	-178.548		304.944	3185.05	2426.97	2049.8	1903.8						1309.4	-5.08	-1.976	0.392	1.976		303.699	93.9464	85.4164	31.5764	-195.644
1313.26	-169.272	-181.572	-185.964	-180.324		306.19	3163.68	2489.34	2010.67	1903.67						1311.33	-4.68	-1.416	0.752	2.416		304.944	74.8758	86.0758	32.1958	-191.689
1315.19	-170.832	-183.276	-187.32	-181.512		307.434	3200.3	2503.72	2009.55	1887.55						1313.26	-4.368	-1.264	1.096	2.824		306.19	91.0859	99.6059	-3.4541	-226.023
1317.12	-172.2	-184.764	-188.46	-181.992		308.68	3182.92	2488.09	1981.42	1934.42						1315.19	-4.392	-1.496	1.328	2.928		307.434	63.9647	81.7147	5.89474	-227.739
1319.05	-173.244	-185.928	-190.128	-182.928		309.924	3202.54	2435.46	2011.29	1880.29						1317.12	-4.448	-1.56	1.424	2.888		308.68	85.5548	73.6348	12.0148	-209.953
1320.98	-173.82	-186.924	-191.76	-184.896		311.167	3129.16	2455.83	1996.16	1933.16						1319.05	-4.48	-1.608	1.224	2.808		309.924	125.014	84.0736	10.9936	-218.349
1322.9	-174.744	-187.836	-193.08	-186.66		312.412	3159.79	2469.2	2017.04	1883.04						1320.98	-4.6	-1.632	0.968	2.68		311.167	94.3819	62.0919	33.7519	-218.885
1324.83	-176.028	-188.472	-194.244	-187.836		313.655	3176.41	2486.57	2017.91	1871.91						1322.9	-4.776	-1.728	0.872	2.512		312.412	110.721	96.2513	21.0413	-212.62
1326.76	-176.388	-188.688	-194.328	-188.412		314.9	3147.03	2451.95	2044.78	1880.78						1324.83	-4.824	-1.88	0.936	2.512		313.655	106.99	73.0195	24.4095	-179.566
1328.69	-176.892	-189.408	-194.208	-188.712		316.143	3203.65	2452.32	2024.66	1908.66						1326.76	-4.72	-1.816	0.992	2.664		314.9	112.739	52.249	33.159	-199.001
1330.62	-178.332	-190.956	-195.084	-189.66		317.385	3171.27	2457.69	2032.53	1862.53						1328.69	-4.576	-1.752	0.968	2.72		316.143	69.9672	30.2172	5.96723	-234.907
1332.55	-178.764	-191.772	-195.768	-190.428		318.629	3213.89	2434.06	2007.4	1892.4						1330.62	-4.616	-1.824	0.896	2.696		317.385	85.4048	66.8849	23.5348	-200.394
1334.47	-178.296	-191.724	-196.128	-190.584		319.872	3152.51	2454.43	2016.27	1877.27						1332.55	-4.672	-1.84	0.912	2.792		318.629	124.664	77.0237	17.9037	-248.009
1336.4	-178.08	-191.412	-196.236	-190.668		321.114	3186.13	2413.8	2034.15	1884.14						1334.47	-4.6	-1.832	1.112	2.96		319.872	122.942	67.0419	12.0219	-215.655
1338.33	-177.504	-190.584	-195.924	-190.356		322.357	3102.75	2481.17	2011.02	1911.02						1336.4	-4.592	-1.672	1.264	3.208		321.114	121.96	97.8295	27.8295	-201.062
1340.26	-177.516	-190.68	-196.056	-190.176		323.599	3164.36	2462.54	1991.89	1873.89						1338.33	-4.472	-1.264	1.488	3.64		322.357	137.648	93.0778	32.1878	-204.028
1342.19	-178.332	-191.484	-196.116	-190.344		324.84	3181.98	2509.91	2019.76	1930.76						1340.26	-4.28	-1.152	1.736	3.68		323.599	97.9054	51.3154	40.7454	-192.265
1344.12	-178.224	-190.896	-195.6	-190.26		326.083	3125.6	2504.28	2016.63	1891.63						1342.19	-4.32	-1.416	1.608	3.336		324.84	117.092	77.8124	28.8724	-190.792
1346.05	-177.792	-190.164	-195.396	-189.96		327.324	3131.22	2488.65	2039.5	1894.5						1344.12	-4.392	-1.456	1.488	3.24		326.083	120.331	78.0806	33.8506	-215.238
1347.97	-177.252	-190.224	-195.588	-189.72		328.565	3115.84	2513.02	2041.37	1899.37						1346.05	-4.352	-1.384	1.624	3.288		327.324	109.248	88.5776	28.3676	-206.775
1349.9	-176.448	-189.912	-195.528	-190.116		329.806	3117.45	2460.38	2018.24	1906.24						1347.97	-4.272	-1.376	1.688	3.352		328.565	98.0947	76.1547	-2.50535	-189.552
1351.83	-176.964	-189.972	-195.12	-190.728		331.047	3148.07	2457.75	2030.11	1931.11						1349.9	-4.336	-1.4	1.52	3.32		329.806	137.352	115.492	20.4017	-187.799
1353.76	-177.528	-190.584	-194.796	-190.536		332.288	3116.69	2472.12	1982.99	1879.99						1351.83	-4.584	-1.472	1.432	3.176		331.047	120.569	81.6587	20.1687	-175.466
1355.69	-176.976	-190.86	-194.856	-190.68		333.528	3118.3	2487.49	2057.86	1915.86						1353.76	-4.696	-1.472	1.48	3.272		332.288	105.806	110.216	65.1757	-184.583
1357.62	-177.096	-190.896	-195.276	-191.484		334.769	3088.92	2512.86	2044.73	1895.73						1355.69	-4.744	-1.592	1.28	3.248		333.528	111.102	57.4821	-0.03792	-206.191
1359.54	-177.672	-190.476	-195.42	-191.196		336.009	3151.54	2456.22	2061.6	1908.6						1357.62	-4.912	-1.816	1.016	2.904		334.769	101.219	121.079	0.73909	-163.318
1361.47	-178.044	-190.104	-195.18	-190.392		337.248	3113.15	2489.59	2012.47	1910.47						1359.54	-5.016	-1.824	0.952	2.84		336.009	114.035	78.8755	89.1655	-131.475
1363.4	-178.356	-190.608	-195.264	-190.596		338.488	3120.77	2505.96	2030.34	1922.34						1361.47	-5.024	-1.76	0.92	3.024		337.248	88.2613	108.671	56.7013	-155.294
1365.33	-177.816	-190.92	-195.228	-191.088		339.727	3185.38	2530.32	2042.21	1891.21						1363.4	-5.16	-2.112	0.8	2.864		338.488	106.948	105.018	84.7277	-151.831
1367.26	-177.18	-191.064	-195.192	-191.592		340.967	3176	2543.69	2053.08	1922.08						1365.33	-5.36	-2.56	0.56	2.416		339.727	109.453	92.5035	45.6535	-138.689
1369.19	-177.828	-191.556	-195.6	-192.18		342.206	3094.61	2512.06	2053.94	1905.94						1367.26	-5.568	-2.632	0.272	2.04		340.967	107.75	84.1799	74.5199	-172.787
1371.11	-179.172	-191.856	-196.044	-192.312		343.444	3125.23	2496.42	2014.81	1951.82						1369.19	-6.064	-2.832	-0.064	1.688		342.206	124.196	112.216	60.7857	-157.235
1373.04	-179.808	-192.264	-196.272	-192.528		344.682	3169.84	2485.79	2061.68	1923.68						1371.11	-6.504	-3.184	-0.216	1.544		343.444	125.681	138.751	73.5408	-168.864
1374.97	-179.004	-192.144	-195.792	-192.492		345.921	3138.45	2480.15	2040.55	1931.55						1373.04	-6.408	-3.168	-0.064	1.736		344.682	177.456	117.266	94.346	-160.022
1376.9	-178.164	-191.304	-195.228	-191.88		347.158	3142.07	2525.52	2048.42	1922.42						1374.97	-6.368	-3.296	-0.176	1.68		345.921	128.532	148.192	104.652	-156.12
1378.83	-178.524	-191.4	-195.588	-191.988		348.398	3145.68	2481.88	2077.29	1922.29						1376.9	-6.776	-3.72	-0.592	1.264		347.158	142.516	131.156	62.5164	-151.519
1380.76	-179.148	-191.964	-196.308	-192.216		349.635	3150.29	2518.25	2055.16	1907.16						1378.83	-7.104	-3.992	-0.904	0.928		348.398	136.283	143.573	98.2828	-138.187
1382.69	-179.52	-191.856	-196.944	-191.844		350.872	3180.91	2518.61	2024.03	1937.03						1380.76	-7.128	-4.064	-1.04	0.816		349.635	84.7374	115.807	98.3774	-142.236
1384.61	-179.628	-191.736	-197.22	-191.988		352.109	3170.52	2493.98	2030.89	1963.89						1382.69	-7.16	-4.104	-1.08	0.872		350.872	100.142	157.122	94.5619	-150.435
1386.54	-179.376	-192.144	-196.932	-192.396		353.346	3173.13	2477.34	2032.76	1912.76						1384.61	-7.352	-4.216	-1.152	0.864		352.109	146.376	133.306	82.7765	-127.654
1388.47	-179.232	-192.192	-196.2	-192.204		354.583	3182.74	2502.71	2058.63	1953.63						1386.54	-7.352	-4.16	-1.2	0.8		353.346	151.001	140.891	72.1611	-142.524
1390.4	-178.572	-191.172	-195.372	-191.604		355.82	3202.35	2520.07	2044.5	1964.5						1388.47	-7.184	-4.032	-1.128	0.808		354.583	146.586	124.666	90.5356	-127.813
1392.33	-177.18	-190.2	-194.964	-191.328		357.056	3210.97	2497.43	2077.37	1928.37						1390.4	-7.216	-4.152	-1.088	0.808		355.82	111.06	105.53	65.9602	-130.132
1394.26	-176.688	-190.008	-195.12	-191.448		358.292	3219.57	2534.79	2035.23	1934.23						1392.33	-7.376	-4.328	-1.232	0.712		357.056	135.294	149.474	99.6142	-141.761
1396.18	-176.964	-189.684	-195.252	-191.064		359.528	3202.19	2550.16	2008.1	1948.1						1394.26	-7.416	-4.304	-1.304	0.672		358.292	150.488	103.658	79.7481	-149.811
1398.11	-176.796	-189.264	-194.76	-190.68		360.764	3180.8	2504.52	2086.97	1965.97						1396.18	-7.272	-4.152	-1.128	0.84		359.528	144.642	119.502	108.792	-137.861
1400.04	-176.316	-189.156	-193.92	-190.692		362.001	3186.41	2518.88	2062.83	1919.84						1398.11	-7.232	-3.976	-1.096	1.016		360.764	112.716	128.116	88.936	-180.53
1401.97	-175.452	-188.64	-193.26	-189.852		363.236	3188.02	2572.24	2084.7	1959.7						1400.04	-7.568	-4.176	-1.424	0.736		362.001	123.691	117.931	60.6306	-190.629
1403.9	-174.372	-187.512	-192.408	-188.904		364.471	3217.63	2499.61	2064.57	1935.57						1401.97	-7.76	-4.52	-1.568	0.488		363.236	141.584	125.264	76.874	-133.72
1405.83	-173.592	-186.312	-191.412	-188.604		365.706	3216.24	2527.97	2081.43	1949.43						1403.9	-7.504	-4.416	-1.304	0.72		364.471	116.267	107.247	62.3073	-172.75
1407.76	-172.608	-184.872	-190.704	-187.512		366.941	3213.85	2542.33	2054.3	1967.3						1405.83	-7.352	-4.224	-1.136	0.88		365.706	118.441	109.891	84.9107	-133.54
1409.68	-171.252	-183.636	-189.672	-185.472		368.175	3192.46	2575.69	2094.17	1939.17						1407.76	-7.408	-4.232	-1.264	0.848		366.941	132.154	95.374	47.754	-189.31
1411.61	-170.208	-183.18	-188.088	-184.212		369.409	3213.06	2541.05	2106.03	1983.03						1409.68	-7.2	-4.064	-1.192	1.104		368.175	131.847	107.567	41.3768	-174.741
1413.54	-168.924	-182.256	-186.828	-183.84		370.644	3225.67	2555.41	2064.9	1988.9						1411.61	-7.008	-3.968	-1.04	1.248		369.409	165.739	127.199	80.5695	-157.841
1415.47	-167.352	-180.756	-186	-182.964		371.878	3204.28	2571.77	2129.77	2068.76						1413.54	-7.024	-4.08	-1.12	1.032		370.644	144.103	91.8428	50.6128	-194.502
1417.4	-166.836	-179.976	-185.448	-182.316		373.111	3228.89	2585.14	2110.63	1935.63						1415.47	-6.896	-3.888	-1.04	1.152		371.878	104.026	140.736	80.1056	-158.572
1419.33	-167.004	-179.568	-185.448	-182.748		374.343	3253.49	2599.49	2098.5	1951.5						1417.4	-6.752	-3.48	-0.792	1.528		373.111	116.298	146.898	75.5377	-151.973
1421.25	-166.452	-179.1	-185.304	-182.52		375.577	3250.1	2536.86	2080.36	1974.36						1419.33	-6.832	-3.576	-0.824	1.432		374.343	122.209	107.629	72.2692	-129.535
1423.18	-165.048	-178.692	-184.404	-181.128		376.81	3313.71	2590.22	2084.23	1978.23						1421.25	-6.84	-3.816	-0.872	1.272		375.577	129.392	102.152	95.512	-151.606
1425.11	-163.848	-178.188	-183.18	-179.724		378.043	3278.32	2605.58	2110.09	1993.09						1423.18	-6.648	-3.624	-0.672	1.488		376.81	141.024	96.8241	64.7341	-180.637
1427.04	-163.464	-177.804	-182.388	-179.232		379.275	3290.92	2586.93	2119.96	2015.96						1425.11	-6.624	-3.64	-0.728	1.336		378.043	172.656	136.396	58.3262	-132.818
1428.97	-162.684	-177.096	-181.884	-179.1		380.508	3313.53	2626.29	2144.82	2008.82						1427.04	-6.824	-3.824	-0.928	0.984		379.275	119.758	135.208	71.0678	-151.5
1430.9	-161.64	-175.98	-180.744	-178.212		381.74	3332.13	2608.65	2127.69	2035.69						1428.97	-6.928	-3.856	-0.944	0.992		380.508	171.13	133.35	35.1099	-171.871
1432.82	-160.812	-175.248	-179.616	-177.12		382.973	3287.74	2626.01	2145.55	1999.55						1430.9	-6.76	-3.936	-0.936	1.08		381.74	132.711	103.901	50.7614	-127.153
1434.75	-160.164	-175.128	-179.472	-176.892		384.205	3291.34	2585.37	2163.42	2024.42						1432.82	-6.728	-4.168	-1.104	1.008		382.973	147.354	130.514	50.4735	-165.294
1436.68	-160.788	-175.596	-179.736	-177.6		385.436	3301.95	2655.73	2157.28	2067.28						1434.75	-7.136	-4.432	-1.376	0.76		384.205	128.755	82.8451	51.4851	-135.695
1438.61	-161.076	-175.692	-180.108	-177.756		386.668	3328.55	2629.09	2137.15	1974.14						1436.68	-7.528	-4.632	-1.768	0.312		385.436	136.156	112.826	52.236	-160.258
1440.54	-160.812	-175.596	-180.648	-176.952		387.898	3366.16	2649.44	2133.01	2016.01						1438.61	-7.776	-5.04	-2.256	-0.264		386.668	130.247	133.247	57.9175	-166.299
1442.47	-162.156	-176.196	-180.888	-177.408		389.129	3320.76	2661.8	2171.87	1990.87						1440.54	-8.192	-5.52	-2.616	-0.84		387.898	94.9878	141.458	58.0778	-150.402
1444.4	-163.464	-177.132	-181.524	-179.868		390.36	3307.37	2647.16	2160.74	2012.74						1442.47	-8.648	-5.968	-3.144	-1.424		389.129	144.059	128.699	66.6287	-167.214
1446.32	-163.98	-178.548	-183.372	-182.124		391.591	3374.97	2658.51	2140.6	2068.6						1444.4	-8.96	-6.376	-3.544	-1.568		390.36	75.0596	127.3	71.1396	-178.096
1448.25	-165.48	-180.12	-185.736	-183.36		392.821	3368.57	2670.87	2184.46	2059.46						1446.32	-9.424	-6.68	-3.768	-1.776		391.591	108.371	135.111	63.8705	-163.659
1450.18	-167.7	-181.596	-187.8	-184.992		394.052	3326.18	2656.23	2131.33	2033.33						1448.25	-10.024	-7.072	-4.312	-2.424		392.821	141.901	108.261	85.0208	-153.171
1452.11	-169.536	-183.552	-189.504	-186.828		395.28	3389.78	2697.58	2179.19	2017.19						1450.18	-10.784	-7.856	-5.208	-3.176		394.052	119.992	139.842	52.5317	-152.643
1454.04	-170.82	-185.04	-190.632	-187.704		396.51	3347.38	2660.94	2164.05	2013.05						1452.11	-11.576	-8.584	-5.896	-3.68		395.28	122.111	130.081	89.1908	-134.417
1455.97	-172.656	-186.468	-191.88	-188.808		397.74	3348.99	2633.3	2183.92	2063.92						1454.04	-12.464	-9.368	-6.592	-4.44		396.51	97.0511	142.091	60.5511	-132.57
1457.89	-174.996	-189.072	-194.112	-191.196		398.97	3402.59	2684.65	2190.78	2069.78						1455.97	-13.256	-9.864	-7.336	-5.32		397.74	97.5914	128.091	117.421	-133.603
1459.82	-176.652	-191.436	-196.26	-193.728		400.198	3421.19	2647.01	2182.64	2043.64						1457.89	-13.328	-9.696	-7.464	-5.488		398.97	105.402	159.362	65.9417	-152.845
1461.75	-177.216	-191.952	-197.4	-195.096		401.427	3436.79	2682.36	2196.5	2021.5						1459.82	-13.328	-10.032	-7.352	-5.512		400.198	109.841	129.451	65.7308	-156.949
1463.68	-177.708	-192.108	-198.456	-195.84		402.656	3411.39	2706.72	2185.36	2070.36						1461.75	-13.624	-10.48	-7.48	-5.64		401.427	92.7505	154.08	84.9805	-136.342
1465.61	-179.484	-194.028	-200.184	-197.568		403.885	3436.99	2650.07	2198.23	2043.23						1463.68	-14.08	-10.648	-7.832	-5.752		402.656	113.95	133.8	45.7902	-151.535
1467.54	-180.984	-195.504	-201.012	-199.044		405.112	3454.59	2684.43	2199.09	2062.09						1465.61	-14.312	-10.808	-8.064	-5.896		403.885	135.39	123.99	94.3398	-169.649
1469.46	-181.2	-195.516	-200.46	-199.212		406.34	3408.19	2700.78	2209.95	2039.95						1467.54	-14.248	-10.968	-8.128	-6		405.112	106.528	97.6383	60.3783	-145.913
1471.39	-181.668	-196.068	-200.712	-199.932		407.569	3434.79	2686.13	2217.81	2045.81						1469.46	-14.192	-10.752	-7.976	-5.664		406.34	106.947	127.817	113.787	-126.027
1473.32	-183.252	-197.34	-202.632	-201.396		408.797	3458.39	2719.49	2208.67	2062.67						1471.39	-14.16	-10.344	-7.712	-5.184		407.569	85.5771	142.597	43.6471	-161.19
1475.25	-184.644	-198.444	-204.3	-202.128		410.023	3412.99	2748.84	2194.53	2057.53						1473.32	-14.056	-10.216	-7.696	-5.168		408.797	90.7262	130.666	74.5562	-175.674
1477.18	-185.148	-199.452	-204.996	-202.356		411.251	3460.59	2738.2	2244.4	2079.4						1475.25	-14.04	-10.456	-7.808	-5.352		410.023	97.074	97.474	53.334	-171.738
1479.11	-185.58	-200.328	-205.656	-202.764		412.478	3439.19	2727.55	2189.26	2081.26						1477.18	-14.248	-10.816	-7.944	-5.576		411.251	81.9431	137.893	70.8631	-151.862
1481.04	-186.192	-200.688	-206.22	-203.544		413.704	3474.79	2775.9	2208.12	2074.12						1479.11	-14.384	-10.936	-8	-5.688		412.478	71.9416	118.532	78.5916	-170.796
1482.96	-186.384	-200.484	-206.232	-204.204		414.931	3429.39	2741.25	2215.98	2058.98						1481.04	-14.256	-10.896	-7.96	-5.632		413.704	71.6494	100.219	74.5194	-179.881
1484.89	-186.192	-200.364	-206.22	-204.456		416.158	3455.99	2732.6	2212.84	2047.84						1482.96	-14.088	-10.88	-7.936	-5.56		414.931	77.5279	96.0279	75.1579	-157.935
1486.82	-186.288	-200.784	-206.46	-205.02		417.383	3462.59	2747.96	2205.7	2076.7						1484.89	-13.808	-10.512	-7.608	-5.168		416.158	88.5964	110.056	93.9764	-148.739
1488.75	-186.84	-201.54	-206.916	-205.848		418.61	3411.18	2768.31	2235.56	2036.56						1486.82	-13.416	-9.888	-7.016	-4.56		417.383	92.6736	129.494	57.8936	-141.905
1490.68	-187.32	-202.296	-207.816	-206.484		419.836	3443.78	2753.66	2231.42	2115.42						1488.75	-13.232	-9.552	-6.736	-4.248		418.61	75.3821	124.232	109.392	-143.519
1492.61	-187.476	-202.548	-208.38	-206.904		421.06	3482.38	2719.01	2191.28	2062.28						1490.68	-13.64	-9.992	-7.152	-4.68		419.836	66.07	112.14	80.2	-162.644
1494.53	-187.2	-202.248	-207.96	-207.012		422.286	3410.97	2766.36	2216.14	2051.14						1492.61	-14.296	-10.8	-7.776	-5.32		421.06	68.9266	111.787	71.0266	-172.149
1496.46	-187.416	-202.452	-207.948	-207.348		423.511	3467.57	2760.72	2188	2076						1494.53	-14.768	-11.256	-8.224	-5.648		422.286	86.7445	123.674	44.6345	-149.574
1498.39	-188.268	-203.028	-208.512	-207.684		424.736	3497.17	2757.07	2256.86	2073.86						1496.46	-14.816	-11.176	-8.296	-5.72		423.511	81.5517	119.762	84.5017	-168.899
1500.32	-188.376	-203.04	-208.68	-207.6		425.961	3446.76	2731.42	2216.72	2080.72						1498.39	-14.712	-11.08	-8.216	-5.688		424.736	54.629	150.529	74.249	-156.305
1502.25	-187.584	-202.332	-208.356	-207.012		427.185	3460.36	2751.77	2248.58	2066.58						1500.32	-14.76	-11.192	-8.28	-5.736		425.961	87.3062	167.976	60.9662	-217.26
1504.18	-186.756	-201.264	-207.432	-206.124		428.41	3523.95	2764.12	2220.44	2090.44						1502.25	-15.008	-11.416	-8.456	-5.952		427.185	76.5928	140.233	89.2729	-170.576
1506.11	-187.152	-201.504	-207.42	-206.808		429.633	3479.55	2780.47	2238.3	2116.3						1504.18	-15.544	-11.616	-8.76	-6.088		428.41	91.0601	161.5	75.9801	-158.961
1508.03	-187.776	-202.464	-208.428	-207.828		430.858	3521.15	2753.82	2292.16	2123.16						1506.11	-15.216	-10.784	-8.24	-5.304		429.633	82.6061	96.6661	59.3961	-176.967
1509.96	-187.752	-202.812	-208.932	-207.564		432.081	3499.74	2818.16	2254.01	2102.01						1508.03	-14.576	-10.416	-7.848	-5.064		430.858	65.8834	149.693	60.1634	-165.202
1511.89	-187.98	-203.208	-209.316	-207.924		433.305	3512.34	2784.51	2295.87	2121.87						1509.96	-14.648	-10.864	-8.048	-5.376		432.081	92.9894	105.279	76.2194	-152.879
1513.82	-188.424	-203.424	-209.508	-208.572		434.527	3561.93	2796.86	2260.73	2089.73						1511.89	-15.04	-11.352	-8.416	-5.872		433.305	80.546	123.276	59.7961	-146.154
1515.75	-188.976	-203.676	-209.544	-208.812		435.751	3554.52	2860.21	2288.59	2110.59						1513.82	-15.048	-11.376	-8.464	-5.952		434.527	86.0515	124.951	70.6615	-138.521
1517.68	-189.432	-204.12	-209.976	-209.208		436.973	3551.12	2849.56	2257.45	2142.45						1515.75	-14.712	-10.936	-8.2	-5.488		435.751	103.648	101.938	59.1581	-138.087
1519.6	-189.528	-204.192	-210.444	-209.76		438.196	3574.71	2865.91	2335.31	2128.31						1517.68	-14.76	-10.912	-8.24	-5.384		436.973	73.0535	145.334	92.2735	-131.864
1521.53	-190.476	-204.708	-211.272	-210.852		439.418	3567.3	2851.26	2293.16	2156.16						1519.6	-15.208	-11.184	-8.48	-5.576		438.196	109.38	144.04	94.8596	-150.82
1523.46	-191.316	-205.272	-211.68	-211.212		440.641	3615.89	2891.6	2296.02	2145.02						1521.53	-15.28	-11.016	-8.408	-5.552		439.418	103.775	157.125	64.625	-186.577
1525.39	-191.208	-205.476	-211.38	-210.936		441.862	3640.49	2882.95	2319.88	2171.88						1523.46	-15.368	-11.288	-8.56	-5.88		440.641	119.461	139.691	61.671	-161.143
1527.32	-191.1	-205.752	-211.512	-211.176		443.085	3657.08	2900.3	2335.74	2182.74						1525.39	-15.592	-11.728	-8.792	-6.136		441.862	90.6058	148.706	94.8358	-178.64
1529.25	-191.028	-205.68	-211.764	-211.2		444.306	3687.67	2940.65	2376.59	2194.59						1527.32	-15.8	-12.104	-9.104	-6.448		443.085	100.662	149.812	106.852	-151.817
1531.17	-190.968	-205.488	-211.668	-211.344		445.528	3678.26	2963.99	2355.45	2200.45						1529.25	-16.08	-12.608	-9.496	-6.904		444.306	80.4967	148.767	93.1667	-169.084
1533.1	-191.508	-206.016	-212.184	-212.436		446.749	3700.86	3028.34	2417.31	2245.31						1531.17	-16.168	-12.632	-9.52	-6.872		445.528	113.942	163.482	98.3621	-151.981
1535.03	-192.072	-206.436	-212.952	-213.06		447.969	3705.45	2959.69	2401.16	2274.16						1533.1	-15.92	-12.224	-9.28	-6.576		446.749	143.247	160.407	106.877	-156.388
1536.96	-192.036	-206.268	-212.988	-213.024		449.191	3756.04	2995.03	2442.02	2225.02						1535.03	-16.272	-12.72	-9.656	-7.056		447.969	92.3011	174.591	85.1911	-168.496
1538.89	-192.732	-207.372	-213.768	-214.176		450.411	3753.63	3020.38	2443.88	2252.88						1536.96	-16.968	-13.288	-10.2	-7.416		449.191	115.587	144.147	107.047	-157.423
1540.82	-194.172	-209.124	-215.64	-215.76		451.632	3788.22	3023.72	2420.73	2250.73						1538.89	-17.152	-12.904	-10.272	-7.208		450.411	141.861	159.021	100.511	-139.08
1542.75	-194.844	-209.688	-216.564	-216.228		452.851	3921.81	3104.07	2486.59	2312.59						1540.82	-17.12	-12.736	-10.256	-7.272		451.632	145.896	139.626	124.746	-108.788
1544.67	-195.036	-210.012	-216.732	-216.216		454.071	3905.4	3055.41	2466.45	2324.45						1542.75	-16.968	-12.888	-10.152	-7.2		452.851	118.139	196.739	102.889	-112.946
1546.6	-194.736	-209.868	-216.24	-215.796		455.291	3963.99	3084.76	2550.3	2337.3						1544.67	-16.928	-13.136	-10.224	-7.352		454.071	109.933	169.583	114.553	-135.224
1548.53	-194.148	-209.328	-215.424	-215.508		456.51	3936.58	3115.11	2559.16	2355.16						1546.6	-17.344	-13.728	-10.68	-7.952		455.291	131.708	195.928	123.458	-148.012
1550.46	-193.512	-208.68	-214.788	-215.04		457.729	3974.17	3156.45	2508.01	2360.01						1548.53	-17.352	-13.68	-10.648	-7.896		456.51	133.801	175.721	135.681	-129.01
1552.39	-193.068	-207.876	-214.212	-214.128		458.949	3964.76	3192.79	2577.87	2394.87						1550.46	-17.28	-13.664	-10.592	-7.84		457.729	175.615	158.825	124.315	-139.688
1554.32	-193.236	-207.768	-213.852	-213.78		460.168	3999.35	3193.14	2552.72	2412.72						1552.39	-17.72	-14.104	-11.016	-8.28		458.949	147.459	152.299	149.839	-108.206
1556.24	-193.08	-207.648	-213.432	-213.948		461.386	4048.93	3253.48	2587.58	2435.58						1554.32	-17.936	-14.152	-11.224	-8.416		460.168	111.722	145.562	82.9925	-128.454
1558.17	-193.356	-207.672	-213.696	-215.016		462.605	4083.52	3243.83	2580.43	2443.43						1556.24	-18.24	-14.16	-11.392	-8.328		461.386	146.005	149.495	125.285	-130.533
1560.1	-194.196	-208.344	-214.92	-216.012		463.823	4153.11	3299.17	2604.29	2450.29						1558.17	-18.672	-13.96	-11.544	-8.12		462.605	134.339	156.629	142.509	-137.181
1562.03	-194.172	-208.668	-215.136	-215.364		465.041	4168.7	3272.51	2628.14	2520.14						1560.1	-18.904	-14.48	-12.008	-8.976		463.823	122.082	184.802	107.092	-139.52
1563.96	-193.824	-208.74	-214.668	-214.74		466.26	4180.28	3331.86	2704	2548						1562.03	-18.488	-14.736	-11.728	-8.944		465.041	138.915	198.105	157.525	-121.079
1565.89	-193.332	-208.536	-214.332	-214.524		467.477	4199.87	3326.2	2713.85	2527.85						1563.96	-18.344	-14.736	-11.568	-8.68		466.26	157.139	192.149	126.859	-113.597
1567.81	-192.708	-208.044	-213.864	-214.272		468.694	4359.46	3383.54	2748.71	2558.71						1565.89	-18.472	-14.888	-11.736	-8.848		467.477	136.431	190.911	150.061	-124.217
1569.74	-192.912	-208.248	-214.092	-214.788		469.911	4339.04	3418.88	2773.56	2547.56						1567.81	-18.648	-14.896	-11.768	-8.864		468.694	117.113	170.763	113.543	-109.766
1571.67	-192.708	-207.96	-214.092	-214.716		471.129	4365.63	3459.23	2796.42	2617.42						1569.74	-18.784	-14.816	-11.856	-9.04		469.911	111.926	176.886	150.726	-131.055
1573.6	-191.832	-207	-213.192	-213.732		472.345	4379.22	3508.57	2794.27	2633.27						1571.67	-18.96	-15.232	-12.216	-9.544		471.129	149.359	226.329	111.149	-126.644
1575.53	-192.084	-207.312	-213.36	-213.912		473.562	4478.8	3544.91	2865.12	2658.12						1573.6	-19.424	-15.744	-12.64	-9.816		472.345	141.18	208.01	129.34	-155.074
1577.46	-192.156	-207.588	-213.828	-213.972		474.778	4476.39	3537.25	2908.98	2670.98						1575.53	-19.984	-15.984	-13.024	-10.104		473.562	98.7428	223.823	129.963	-125.383
1579.39	-191.22	-206.712	-212.916	-212.88		475.995	4510.97	3639.59	2955.83	2775.83						1577.46	-20.28	-16.376	-13.328	-10.544		474.778	146.855	235.195	152.665	-126.673
1581.31	-190.428	-205.656	-211.764	-211.92		477.211	4583.56	3600.93	2972.68	2798.68						1579.39	-20.496	-16.848	-13.552	-10.832		475.995	151.027	201.367	116.967	-116.323
1583.24	-189.684	-204.636	-210.864	-210.936		478.426	4589.14	3686.27	2975.54	2814.54						1581.31	-20.8	-17.208	-13.888	-11.152		477.211	161.199	179.209	154.489	-124.822
1585.17	-188.916	-204.024	-209.916	-209.94		479.642	4661.73	3704.61	3010.39	2859.39						1583.24	-21.24	-17.664	-14.32	-11.504		478.426	126.52	174.83	165.1	-119.483
1587.1	-188.28	-203.316	-209.136	-209.04		480.857	4686.31	3653.95	3015.24	2882.24						1585.17	-21.808	-18.248	-14.768	-11.976		479.642	116.672	199.732	155.522	-116.833
1589.03	-187.572	-202.188	-208.548	-208.056		482.072	4692.9	3742.3	3033.1	2924.1						1587.1	-22.192	-18.592	-15.08	-12.336		480.857	166.513	164.583	136.883	-131.793
1590.96	-186.696	-201.216	-207.852	-207.384		483.288	4671.48	3725.64	3009.95	2939.95						1589.03	-22.384	-18.736	-15.328	-12.488		482.072	147.644	188.444	165.634	-84.1033
1592.88	-185.616	-200.256	-206.94	-206.688		484.502	4696.06	3692.97	2994.8	2943.8						1590.96	-22.664	-19.016	-15.656	-12.752		483.288	161.636	186.216	128.906	-136.393
1594.81	-184.608	-199.524	-205.896	-205.644		485.717	4682.65	3674.32	3019.66	2946.66						1592.88	-23.104	-19.44	-16.04	-13.08		484.502	132.196	211.166	156.716	-100.974
1596.74	-183.768	-198.768	-204.516	-204.528		486.931	4539.23	3671.65	2953.51	2897.51						1594.81	-23.568	-19.896	-16.44	-13.344		485.717	151.657	211.817	146.667	-131.574
1598.67	-182.388	-197.244	-202.788	-203.064		488.145	4491.81	3595.99	2899.36	2828.36						1596.74	-23.952	-20.304	-16.744	-13.632		486.931	146.358	195.798	175.968	-131.025
1600.6	-180.528	-195.636	-201.084	-201.396		489.359	4394.39	3530.33	2869.21	2839.21						1598.67	-24.32	-20.6	-16.92	-13.848		488.145	109.848	224.758	133.388	-112.586
1602.53	-178.932	-194.412	-199.608	-200.052		490.572	4318.97	3452.67	2835.06	2789.06						1600.6	-24.624	-20.792	-17.104	-14.032		489.359	129.359	259.059	145.499	-102.567
1604.46	-177.36	-192.708	-198.24	-198.54		491.786	4277.55	3393.01	2742.91	2731.91						1602.53	-25.056	-21.152	-17.496	-14.408		490.572	126.419	221.479	142.129	-117.318
1606.38	-175.452	-190.692	-196.644	-196.512		492.999	4178.14	3358.35	2740.77	2667.77						1604.46	-25.584	-21.608	-17.904	-14.784		491.786	146.529	196.599	101.919	-128.949
1608.31	-173.688	-189.276	-194.748	-194.532		494.213	4060.72	3264.68	2662.62	2583.62						1606.38	-25.832	-21.768	-18.008	-14.888		492.999	111.729	208.919	138.439	-105.441
1610.24	-172.284	-187.992	-192.876	-193.152		495.426	4009.3	3261.02	2634.47	2563.47						1608.31	-25.936	-21.8	-17.984	-14.832		494.213	140.18	208.48	119.01	-128.271
1612.17	-170.916	-186.156	-191.208	-191.76		496.639	3950.88	3140.36	2589.32	2511.32						1610.24	-26.144	-21.992	-18.08	-14.856		495.426	141.52	198.03	161.79	-135.303
1614.1	-169.56	-184.116	-189.648	-189.924		497.851	3902.46	3148.7	2563.17	2498.17						1612.17	-26.472	-22.312	-18.288	-14.968		496.639	149.13	216.1	145.15	-113.924
1616.03	-168.828	-183.012	-188.616	-188.988		499.064	3827.04	3062.03	2566.02	2433.02						1614.1	-26.896	-22.552	-18.568	-14.984		497.851	173.679	182.539	116.969	-92.116
1617.95	-167.988	-182.688	-188.112	-188.412		500.276	3832.62	3053.37	2516.87	2417.87						1616.03	-27.192	-22.488	-18.664	-14.832		499.064	120.899	224.779	142.289	-87.1974
1619.88	-166.5	-181.56	-186.96	-186.996		501.487	3804.2	3050.71	2451.72	2373.72						1617.95	-27.248	-22.496	-18.592	-14.872		500.276	121.608	212.178	147.258	-102.799
1621.81	-165.468	-180.132	-185.508	-186.372		502.699	3768.78	2985.04	2478.57	2306.57						1619.88	-27.264	-22.64	-18.496	-14.816		501.487	99.5971	210.807	152.857	-135.702
1623.74	-164.676	-179.424	-184.86	-186.312		503.911	3773.36	2987.38	2435.42	2338.42						1621.81	-27.584	-22.824	-18.664	-14.768		502.699	115.616	220.416	159.286	-142.024
1625.67	-163.344	-178.416	-183.984	-185.232		505.122	3740.93	2972.71	2455.27	2310.27						1623.74	-27.936	-23.04	-19.024	-15.008		503.911	137.976	216.306	142.526	-131.065
1627.6	-162.504	-177	-182.904	-184.512		506.333	3682.51	2968.05	2411.12	2310.12						1625.67	-28.272	-23.44	-19.432	-15.528		505.122	121.834	213.264	145.514	-123.828
1629.52	-162.096	-176.34	-182.94	-184.776		507.544	3717.09	2933.39	2416.97	2270.97						1627.6	-28.776	-24.056	-19.984	-16.136		506.333	150.453	228.733	144.523	-112.86
1631.45	-161.388	-176.244	-183.156	-184.908		508.755	3642.67	2951.72	2383.82	2254.82						1629.52	-29.424	-24.856	-20.8	-16.928		507.544	139.392	216.562	134.612	-130.063
1633.38	-161.232	-176.508	-183.168	-185.376		509.965	3690.25	2987.06	2384.67	2258.67						1631.45	-30.256	-25.688	-21.632	-17.744		508.755	130.861	214.771	168.371	-147.265
1635.31	-162.348	-177.996	-184.692	-187.212		511.175	3663.82	2954.39	2390.52	2263.52						1633.38	-31.328	-26.48	-22.488	-18.504		509.965	130.039	241.119	173.199	-138.658
1637.24	-163.344	-179.364	-186.348	-188.76		512.384	3655.4	2879.72	2389.37	2214.37						1635.31	-31.944	-26.776	-23	-19.056		511.175	143.727	253.627	150.437	-82.0108
1639.17	-164.016	-180.036	-186.768	-189.564		513.594	3688.98	2941.06	2393.22	2243.22						1637.24	-32.456	-27.56	-23.736	-20.096		512.384	157.114	193.264	147.934	-95.6242
1641.1	-165.384	-181.464	-187.956	-191.268		514.804	3657.56	2947.39	2391.07	2281.07						1639.17	-33.232	-28.712	-24.76	-21.152		513.594	139.032	227.282	162.752	-114.187
1643.02	-166.908	-182.904	-189.648	-193.08		516.013	3684.13	2934.73	2433.92	2258.92						1641.1	-34.072	-29.64	-25.808	-22.192		514.804	140.88	234.99	150.12	-120.98
1644.95	-168.54	-184.416	-191.292	-194.82		517.223	3716.71	2990.06	2519.77	2288.77						1643.02	-34.912	-30.44	-26.688	-23.112		516.013	144.518	257.328	162.238	-126.863
1646.88	-171.636	-188.028	-194.892	-198.3		518.432	3735.28	3106.39	2599.61	2413.61						1644.95	-35.76	-31.032	-27.448	-23.68		517.223	133.886	251.066	143.866	-109.586
1648.81	-173.784	-190.644	-197.748	-200.952		519.641	3855.86	3184.73	2757.46	2602.46						1646.88	-35.872	-30.992	-27.68	-23.944		518.432	152.084	246.694	159.284	-118.01
1650.74	-174.588	-191.016	-198.54	-202.452		520.85	3939.43	3291.06	2815.31	2684.31						1648.81	-36.44	-31.88	-28.448	-24.976		519.641	122.791	191.761	190.621	-118.543
1652.67	-178.152	-194.172	-201.996	-206.856		522.058	3854.01	3238.39	2776.16	2608.16						1650.74	-37.968	-33.344	-29.944	-26.288		520.85	191.988	207.448	128.298	-101.987
1654.59	-182.256	-198.84	-206.604	-211.428		523.265	3768.59	3041.73	2663.01	2435.01						1652.67	-38.904	-33.792	-30.952	-27.104		522.058	159.535	239.075	151.805	-128.14
1656.52	-184.68	-201.588	-209.1	-213.864		524.474	3668.16	2931.06	2465.85	2266.86						1654.59	-38.952	-34.288	-31.264	-27.92		523.265	168.802	218.152	122.882	-102.395
1658.45	-187.212	-204.132	-211.584	-216.216		525.682	3626.73	2914.39	2396.7	2214.7						1656.52	-39.04	-34.976	-31.44	-28.336		524.474	148.739	211.899	134.739	-125.808
1660.38	-189.6	-206.616	-214.164	-218.592		526.889	3626.31	2905.72	2354.55	2237.55						1658.45	-39.4	-35.568	-31.96	-28.856		525.682	139.956	229.346	104.726	-128.512
1662.31	-191.916	-208.992	-216.708	-221.46		528.097	3610.88	2897.05	2391.4	2212.4						1660.38	-39.688	-35.792	-32.36	-29.144		526.889	124.772	190.582	124.472	-95.1366
1664.24	-194.736	-211.692	-219.66	-224.448		529.305	3663.45	2919.38	2374.24	2179.24						1662.31	-39.904	-35.848	-32.6	-29.36		528.097	122.179	222.519	167.729	-114.461
1666.16	-197.148	-213.804	-221.844	-226.584		530.51	3620.03	2901.72	2318.09	2185.09						1664.24	-40.056	-36.04	-32.824	-29.832		529.305	136.966	235.096	141.746	-105.474
1668.09	-199.332	-215.916	-223.968	-229.116		531.717	3658.6	2920.05	2362.94	2209.94						1666.16	-40.328	-36.36	-33.072	-30.08		530.51	132.751	248.961	132.671	-135.61
1670.02	-201.936	-218.784	-227.076	-232.284		532.924	3652.17	2895.38	2344.78	2166.78						1668.09	-40.584	-36.464	-33.248	-30.08		531.717	159.047	242.397	130.877	-111.514
1671.95	-204.06	-221.04	-229.32	-234.576		534.131	3621.74	2870.71	2335.63	2156.63						1670.02	-40.464	-36.416	-33.232	-30.128		532.924	141.064	225.004	134.874	-120.809
1673.88	-205.632	-222.768	-230.784	-236.46		535.336	3581.32	2900.04	2310.48	2198.48						1671.95	-40.576	-36.664	-33.416	-30.312		534.131	172.18	213.08	167.59	-132.003
1675.81	-207.504	-224.784	-233.16	-238.632		536.542	3597.89	2915.37	2374.32	2212.32						1673.88	-40.8	-36.72	-33.592	-30.448		535.336	155.745	237.615	164.325	-90.8486
1677.74	-209.004	-226.104	-235.284	-240.132		537.749	3588.46	2864.7	2348.17	2176.17						1675.81	-40.736	-36.72	-33.64	-30.664		536.542	144.911	251.301	164.311	-109.914
1679.66	-209.76	-226.86	-236.316	-241.212		538.954	3600.03	2863.03	2321.02	2196.02						1677.74	-40.32	-36.624	-33.44	-30.576		537.749	178.967	266.047	162.957	-103.838
1681.59	-210.456	-227.376	-236.652	-242.28		540.159	3588.6	2906.36	2348.86	2153.86						1679.66	-40.024	-36.336	-33.208	-30.288		538.954	190.022	274.782	181.552	-78.6735
1683.52	-211.992	-228.42	-237.9	-244.152		541.364	3595.17	2919.68	2309.71	2202.71						1681.59	-40.256	-36.28	-33.36	-30.064		540.159	185.817	250.817	153.317	-112.409
1685.45	-213.888	-230.736	-240.672	-246.408		542.57	3594.74	2930.01	2312.55	2160.55						1683.52	-40.248	-36	-33.344	-29.712		541.364	172.862	268.502	158.312	-104.324
1687.38	-214.392	-231.78	-241.752	-246.9		543.775	3633.31	2892.34	2330.4	2184.4						1685.45	-39.736	-35.8	-33.064	-29.976		542.57	168.868	247.768	125.568	-80.1193
1689.31	-214.656	-232.344	-241.992	-247.644		544.978	3568.89	2867.67	2362.25	2161.25						1687.38	-39.288	-35.72	-32.68	-29.888		543.775	174.093	240.773	148.703	-115.095
1691.23	-215.232	-233.064	-242.628	-248.628		546.183	3663.45	2927	2297.09	2203.09						1689.31	-39.016	-35.568	-32.584	-29.664		544.978	155.417	202.127	145.657	-95.6112
1693.16	-214.86	-232.44	-242.232	-248.136		547.388	3639.02	2927.33	2315.94	2115.94						1691.23	-38.784	-35.504	-32.56	-29.712		546.183	154.262	233.452	161.282	-115.957
1695.09	-215.472	-233.352	-242.952	-248.988		548.591	3573.59	2888.66	2309.78	2132.78						1693.16	-38.968	-35.664	-32.664	-29.832		547.388	149.447	249.007	162.087	-112.922
1697.02	-216.852	-234.912	-244.416	-250.524		549.795	3657.16	2946.98	2256.63	2164.63						1695.09	-38.552	-35.008	-32.272	-29.44		548.591	126.661	286.621	150.911	-100.609
1698.95	-217.608	-234.936	-245.28	-251.424		550.998	3595.73	2914.31	2370.47	2199.47						1697.02	-38.032	-34.424	-31.8	-28.96		549.795	138.305	244.585	113.905	-85.1745
1700.88	-219.012	-236.256	-247.236	-253.308		552.201	3624.3	2888.64	2333.31	2208.31						1698.95	-38.536	-34.728	-32.2	-29.136		550.998	149.969	203.729	165.459	-104.281
1702.81	-220.02	-237.696	-248.388	-254.208		553.405	3643.87	2908.96	2364.16	2206.16						1700.88	-38.4	-34.592	-32.256	-29.312		552.201	166.133	241.763	130.283	-112.287
1704.73	-220.68	-238.74	-249.192	-254.808		554.607	3611.43	2948.29	2364	2189						1702.81	-37.488	-34.096	-31.432	-28.624		553.405	130.297	238.727	171.357	-123.973
1706.66	-221.856	-240.384	-250.992	-256.428		555.81	3577	2860.62	2349.85	2210.85						1704.73	-37.08	-33.784	-30.928	-28.008		554.607	124.79	226.39	193.97	-89.0104
1708.59	-222.816	-241.32	-252.084	-257.316		557.013	3621.57	2916.94	2362.69	2173.69						1706.66	-36.888	-33.632	-30.824	-28.04		555.81	136.034	250.224	163.844	-90.2869
1710.52	-223.932	-242.244	-252.924	-258.048		558.215	3589.14	2921.27	2314.54	2168.53						1708.59	-36.824	-33.728	-30.808	-28.136		557.013	133.748	257.718	152.088	-108.893
1712.45	-225.624	-244.008	-254.436	-259.848		559.418	3643.7	2904.59	2325.38	2141.38						1710.52	-36.936	-33.88	-30.928	-28.192		558.215	179.501	228.531	148.881	-106.57
1714.38	-227.052	-245.544	-255.636	-261.36		560.619	3606.27	2894.92	2354.22	2206.22						1712.45	-36.968	-33.744	-30.864	-28.04		559.418	147.315	217.235	137.175	-99.3368
1716.3	-229.092	-247.56	-257.364	-262.824		561.821	3611.84	2892.25	2332.07	2202.07						1714.38	-37.208	-33.672	-30.824	-27.824		560.619	145.198	224.868	171.608	-123.684
1718.23	-232.476	-250.896	-260.676	-265.716		563.022	3598.4	2950.57	2347.91	2197.91						1716.3	-37.776	-33.888	-31.064	-27.808		561.821	168.401	243.571	162.931	-133.731
1720.16	-234.972	-253.308	-263.028	-267.996		564.224	3628.97	2922.89	2330.75	2183.75						1718.23	-38.368	-34.416	-31.424	-28.168		563.022	148.043	249.083	185.863	-117.479
1722.09	-236.436	-254.592	-263.868	-269.028		565.424	3589.53	2932.22	2359.59	2176.59						1720.16	-38.88	-35.128	-31.824	-28.696		564.224	154.627	254.727	148.647	-83.1158
1724.02	-238.26	-256.092	-264.636	-269.964		566.626	3626.1	2890.55	2327.44	2201.44						1722.09	-39.264	-35.624	-32.136	-28.952		565.424	153.489	291.589	164.519	-75.3938
1725.95	-239.496	-256.764	-264.936	-270.048		567.826	3664.66	2913.87	2356.28	2192.28						1724.02	-39.384	-35.792	-32.232	-29.04		566.626	145.992	272.012	146.102	-98.5507
1727.87	-240.384	-257.292	-265.428	-270.096		569.027	3627.23	2940.19	2356.12	2177.12						1725.95	-39.36	-35.832	-32.24	-29.168		567.826	145.694	277.524	150.104	-84.0687
1729.8	-240.96	-257.748	-265.716	-270.048		570.226	3590.79	2937.52	2383.97	2170.97						1727.87	-39.112	-35.544	-32.04	-29.032		569.027	176.416	250.856	147.426	-106.436
1731.73	-240.564	-256.98	-264.864	-269.16		571.427	3595.36	2909.84	2336.81	2187.81						1729.8	-38.496	-34.8	-31.472	-28.384		570.226	185.718	254.948	152.708	-110.295
1733.66	-240.984	-257.484	-265.2	-269.676		572.626	3691.92	2904.16	2334.65	2138.65						1731.73	-38.288	-34.432	-31.256	-27.92		571.427	162.25	254.87	154.49	-127.052
1735.59	-241.344	-258.492	-265.944	-270.348		573.827	3659.48	2869.49	2365.49	2182.49						1733.66	-37.968	-33.976	-30.96	-27.56		572.626	150.912	251.562	187.962	-87.0807
1737.52	-240.66	-257.736	-265.368	-269.628		575.026	3649.05	2912.81	2359.33	2235.33						1735.59	-37.392	-33.56	-30.448	-27.264		573.827	167.774	233.084	197.604	-96.6982
1739.45	-240.396	-257.196	-264.9	-269.148		576.226	3665.61	2897.13	2353.18	2220.18						1737.52	-37.112	-33.344	-30.064	-26.88		575.026	165.996	250.026	222.816	-121.187
1741.37	-240.3	-257.124	-264.54	-268.68		577.424	3648.17	2916.45	2372.02	2223.02						1739.45	-36.992	-33.176	-29.84	-26.632		576.226	163.458	284.068	195.548	-116.095
1743.3	-239.496	-256.2	-263.58	-267.612		578.624	3673.74	2882.78	2344.86	2217.86						1741.37	-36.64	-32.88	-29.424	-26.256		577.424	192.619	291.359	187.869	-96.1238
1745.23	-238.56	-255.24	-262.788	-266.796		579.822	3651.3	2925.1	2328.7	2130.7						1743.3	-36.296	-32.576	-29.056	-25.864		578.624	185.871	292.511	186.181	-101.112
1747.16	-237.756	-254.532	-262.356	-266.328		581.02	3627.86	2954.42	2355.54	2186.54						1745.23	-35.992	-32.272	-28.84	-25.6		579.822	174.411	278.531	193.461	-95.9108
1749.09	-237.024	-253.524	-261.504	-265.992		582.219	3688.42	2944.74	2380.38	2225.38						1747.16	-35.728	-31.944	-28.592	-25.2		581.02	188.012	267.502	177.912	-99.3298
1751.02	-236.472	-252.936	-260.472	-265.848		583.416	3672.98	2975.06	2338.22	2142.22						1749.09	-35.6	-31.712	-28.384	-24.872		582.219	198.364	287.884	144.394	-67.8183
1752.94	-235.8	-252.6	-259.704	-265.14		584.615	3696.55	2941.39	2346.06	2195.06						1751.02	-35.504	-31.704	-28.344	-24.984		583.416	202.234	303.814	166.934	-64.1178
1754.87	-234.876	-251.688	-258.924	-263.832		585.812	3730.11	2944.71	2389.9	2230.9						1752.94	-35.408	-31.832	-28.376	-25.144		584.615	194.355	267.795	189.805	-86.7263
1756.8	-233.928	-250.836	-258.276	-262.716		587.009	3696.67	2964.03	2395.74	2179.74						1754.87	-35.264	-31.704	-28.176	-24.928		585.812	200.215	280.885	187.545	-84.4059
1758.73	-232.68	-249.708	-257.292	-261.624		588.207	3670.23	2944.35	2427.58	2193.58						1756.8	-34.912	-31.256	-27.76	-24.544		587.009	215.625	272.125	203.855	-73.2554
1760.66	-231.744	-248.4	-256.452	-261.18		589.404	3714.79	2896.67	2401.42	2236.43						1758.73	-34.728	-31.048	-27.52	-24.312		588.207	215.596	289.146	203.296	-83.6344
1762.59	-231.408	-248.028	-256.416	-261.36		590.6	3706.35	2971.99	2373.26	2224.26						1760.66	-34.584	-30.8	-27.296	-23.992		589.404	215.446	304.186	207.176	-75.014
1764.51	-230.34	-247.212	-255.588	-260.556		591.798	3710.91	3039.31	2400.1	2237.1						1762.59	-34.104	-30.32	-26.904	-23.648		590.6	237.116	303.616	214.636	-72.054
1766.44	-229.176	-245.94	-254.316	-259.668		592.994	3716.47	2991.63	2356.94	2233.94						1764.51	-33.736	-30.08	-26.6	-23.464		591.798	214.967	324.087	209.307	-80.573
1768.37	-228.732	-245.4	-253.728	-259.188		594.19	3731.03	2944.95	2360.78	2229.78						1766.44	-33.376	-29.688	-26.152	-23.04		592.994	197.376	342.396	196.786	-59.9031
1770.3	-228.18	-244.74	-253.092	-258.504		595.387	3694.59	2995.27	2406.62	2251.62						1768.37	-32.88	-29.152	-25.608	-22.448		594.19	192.496	333.786	195.686	-65.2531
1772.23	-227.808	-244.212	-252.84	-258.708		596.582	3680.14	2962.58	2378.46	2216.46						1770.3	-32.64	-28.88	-25.336	-22.048		595.387	218.966	310.746	195.606	-39.3326
1774.16	-227.244	-243.804	-252.66	-258.828		597.777	3737.7	2974.9	2403.3	2287.3						1772.23	-32.368	-28.488	-25.032	-21.728		596.582	213.745	338.835	236.115	-51.3932
1776.09	-225.864	-242.664	-251.64	-257.424		598.972	3719.26	3017.22	2389.14	2233.14						1774.16	-31.864	-28.08	-24.576	-21.408		597.777	202.844	323.244	217.824	-55.7437
1778.01	-224.532	-241.488	-250.608	-256.032		600.169	3707.82	2970.54	2373.98	2264.98						1776.09	-31.408	-27.736	-24.12	-20.992		598.972	200.443	319.343	218.663	-50.9843
1779.94	-223.896	-241.056	-250.236	-255.732		601.363	3743.38	2990.86	2399.82	2268.82						1778.01	-31.008	-27.296	-23.688	-20.544		600.169	211.813	329.853	264.713	-43.8838
1781.87	-223.368	-240.624	-249.9	-255.732		602.558	3722.93	2998.18	2379.66	2280.66						1779.94	-30.504	-26.768	-23.248	-20.048		601.363	225.431	309.721	274.551	-58.6449
1783.8	-222.42	-239.676	-249.156	-255.468		603.752	3730.49	3006.49	2389.5	2227.49						1781.87	-30.12	-26.44	-22.992	-19.728		602.558	227.72	308.84	235.77	-67.4654
1785.73	-221.556	-239.028	-248.784	-255.132		604.948	3748.05	3059.81	2415.33	2237.33						1783.8	-29.76	-26.064	-22.632	-19.416		603.752	232.279	282.119	238.129	-28.6665
1787.66	-220.956	-238.536	-248.544	-254.52		606.142	3722.6	2987.13	2413.17	2223.17						1785.73	-29.424	-25.76	-22.264	-19.128		604.948	249.548	299.388	237.658	-20.0665
1789.58	-220.308	-237.48	-247.68	-253.968		607.335	3775.16	3024.45	2432.01	2217.01						1787.66	-29.224	-25.672	-22.056	-18.952		606.142	240.057	341.297	239.717	-20.0976
1791.51	-219.876	-237.192	-247.404	-254.22		608.529	3744.72	2999.76	2411.85	2272.85						1789.58	-28.904	-25.208	-21.648	-18.456		607.335	227.544	357.124	264.254	-44.0491
1793.44	-219.336	-237.66	-247.716	-254.388		609.722	3777.27	3017.08	2391.69	2240.68						1791.51	-28.552	-24.536	-21.2	-17.912		608.529	230.213	361.613	257.313	-29.3402
1795.37	-218.592	-237.252	-247.356	-253.86		610.915	3757.83	3007.39	2424.52	2254.52						1793.44	-28.432	-24.456	-21.112	-17.904		609.722	250.36	348.32	255.83	-24.8418
1797.3	-218.196	-236.436	-246.756	-253.368		612.11	3711.38	2992.71	2426.36	2258.36						1795.37	-28.224	-24.488	-20.992	-17.824		610.915	234.798	368.428	273.018	-20.4334
1799.23	-217.776	-235.92	-246.24	-252.948		613.303	3732.94	3041.03	2416.2	2254.2						1797.3	-28.024	-24.36	-20.832	-17.616		612.11	251.217	391.387	265.507	-7.7939
1801.16	-217.056	-235.368	-245.736	-252.408		614.495	3772.49	3041.34	2403.03	2232.03						1799.23	-27.816	-24.088	-20.6	-17.376		613.303	243.035	386.765	276.545	-9.13547
1803.08	-216.444	-234.9	-245.628	-252.012		615.688	3733.05	3018.66	2416.87	2263.87						1801.16	-27.64	-23.896	-20.4	-17.232		614.495	247.352	408.972	320.022	30.0624
1805.01	-216.132	-234.672	-245.592	-251.892		616.88	3733.6	3006.97	2390.71	2268.71						1803.08	-27.632	-23.96	-20.432	-17.296		615.688	248.89	442.15	354.12	43.9209
1806.94	-216.084	-234.36	-245.124	-251.544		618.072	3715.16	3008.29	2431.55	2275.55						1805.01	-27.664	-24.056	-20.504	-17.36		616.88	281.767	419.837	357.577	71.5188
1808.87	-216	-234.084	-244.62	-251.028		619.264	3756.71	3035.6	2428.38	2245.38						1806.94	-27.696	-24.12	-20.528	-17.392		618.072	283.144	417.844	360.114	98.3367
1810.8	-215.688	-233.904	-244.344	-250.848		620.456	3749.26	3014.92	2426.22	2290.22						1808.87	-27.664	-24.032	-20.432	-17.312		619.264	268.081	436.491	379.751	123.935
1812.73	-215.328	-233.436	-244.008	-250.644		621.648	3704.82	3034.23	2399.06	2276.05						1810.8	-27.56	-23.912	-20.312	-17.176		620.456	255.058	441.658	403.658	102.773
1814.65	-214.956	-233.004	-243.792	-250.248		622.84	3686.37	3031.54	2417.89	2282.89						1812.73	-27.648	-24.048	-20.44	-17.296		621.648	278.165	446.415	390.275	72.2505
1816.58	-214.596	-232.884	-243.876	-250.116		624.031	3754.92	3038.86	2405.73	2286.73						1814.65	-27.84	-24.192	-20.624	-17.496		622.84	258.892	427.842	335.982	9.6284
1818.51	-214.584	-233.088	-243.912	-250.272		625.222	3749.47	3012.17	2434.56	2288.56						1816.58	-27.864	-24.2	-20.664	-17.52		624.031	250.119	420.469	273.529	-6.93419
1820.44	-214.632	-233.076	-243.36	-250.14		626.413	3749.03	2995.49	2438.4	2301.4						1818.51	-27.92	-24.296	-20.744	-17.568		625.222	251.955	394.095	285.035	-13.0668
1822.37	-214.308	-232.536	-242.664	-249.78		627.603	3749.58	2988.8	2464.23	2271.24						1820.44	-28.12	-24.488	-20.872	-17.744		626.413	258.352	373.142	288.332	-22.5094
1824.3	-214.128	-232.356	-242.856	-249.876		628.793	3692.13	2997.11	2421.07	2296.07						1822.37	-28.2	-24.52	-20.888	-17.744		627.603	257.638	388.718	252.568	-14.8625
1826.22	-214.056	-232.524	-243.072	-249.936		629.984	3759.68	2992.42	2471.91	2274.91						1824.3	-28.24	-24.488	-20.92	-17.672		628.793	278.144	390.614	289.554	-12.0956
1828.15	-214.044	-232.608	-243.036	-250.02		631.174	3761.23	3021.74	2412.74	2289.74						1826.22	-28.472	-24.736	-21.112	-17.872		629.984	289.34	400.67	305.22	-11.7782
1830.08	-214.236	-232.992	-243.708	-250.62		632.363	3724.78	3052.05	2420.58	2284.58						1828.15	-28.64	-24.912	-21.192	-17.928		631.174	304.786	388.756	290.736	-11.7013
1832.01	-213.984	-232.992	-243.888	-250.872		633.553	3723.34	2995.36	2450.41	2304.41						1830.08	-28.76	-25	-21.32	-17.984		632.363	292.371	375.661	276.911	-10.6449
1833.94	-213.672	-232.872	-243.516	-250.932		634.743	3795.89	3011.67	2394.25	2329.25						1832.01	-29.04	-25.392	-21.712	-18.416		633.553	285.757	398.277	282.947	-10.158
1835.87	-213.732	-233.1	-243.708	-251.124		635.932	3775.43	3016.98	2452.08	2247.08						1833.94	-29.256	-25.656	-21.92	-18.632		634.743	278.123	378.083	262.683	-9.62107
1837.8	-213.72	-232.98	-243.936	-251.244		637.121	3774.99	2986.3	2417.92	2224.91						1835.87	-29.376	-25.696	-21.936	-18.6		635.932	273.459	395.039	247.499	-9.15468
1839.72	-213.78	-232.704	-243.936	-251.544		638.31	3730.54	3033.61	2438.75	2257.75						1837.8	-29.496	-25.8	-22.048	-18.728		637.121	266.384	367.754	269.044	-12.5583
1841.65	-213.912	-232.44	-243.948	-251.88		639.498	3759.08	3021.92	2437.58	2259.58						1839.72	-29.592	-25.944	-22.192	-18.84		638.31	230.559	390.359	268.009	-8.6419
1843.58	-214.188	-232.656	-244.548	-252.552		640.687	3719.63	3008.23	2421.42	2266.42						1841.65	-29.68	-25.912	-22.2	-18.688		639.498	224.584	392.304	258.704	-27.026
1845.51	-214.68	-233.628	-245.424	-253.068		641.875	3736.18	3010.54	2416.25	2300.25						1843.58	-29.68	-25.656	-22.04	-18.48		640.687	239.459	362.329	269.369	-27.8796
1847.44	-215.04	-234.108	-245.508	-252.948		643.062	3761.73	3021.85	2440.09	2257.09						1845.51	-29.576	-25.488	-21.832	-18.4		641.875	251.754	367.614	272.754	-43.2938
1849.37	-215.004	-234.168	-245.568	-253.128		644.25	3791.28	2986.16	2426.92	2235.92						1847.44	-29.44	-25.464	-21.704	-18.264		643.062	240.728	362.408	256.078	-43.7484
1851.29	-214.86	-234.54	-245.904	-253.476		645.438	3761.83	3017.47	2427.75	2238.75						1849.37	-29.4	-25.536	-21.68	-18.192		644.25	243.032	353.272	263.113	-32.6625
1853.22	-215.304	-234.972	-246.012	-253.428		646.625	3735.38	3029.78	2418.59	2248.59						1851.29	-29.328	-25.496	-21.528	-18.008		645.438	250.487	377.357	232.617	-43.8266
1855.15	-215.976	-235.416	-246.444	-253.68		647.813	3797.92	3025.09	2420.42	2268.42						1853.22	-29.032	-25.184	-21.152	-17.592		646.625	278.421	372.081	243.941	-39.3212
1857.08	-216.384	-235.872	-247.02	-254.28		649	3723.47	3046.4	2377.25	2274.25						1855.15	-28.512	-24.632	-20.608	-17.016		647.813	277.896	341.156	250.146	-15.3254
1859.01	-216.852	-236.388	-247.38	-254.616		650.187	3763.02	3037.71	2435.09	2241.09						1857.08	-27.936	-23.992	-20.008	-16.328		649	248.37	338.38	243.62	-44.57
1860.94	-217.176	-236.928	-247.776	-254.904		651.374	3776.56	3017.01	2432.92	2256.92						1859.01	-27.376	-23.384	-19.408	-15.696		650.187	256.594	376.594	249.874	-57.8346
1862.86	-217.536	-237.264	-248.292	-255.408		652.559	3757.11	3085.32	2420.75	2320.75						1860.94	-26.736	-22.736	-18.696	-15.032		651.374	252.268	383.658	261.818	-21.7693
1864.79	-218.34	-237.78	-248.844	-255.828		653.745	3733.66	3015.63	2434.58	2262.58						1862.86	-26.072	-22.008	-17.88	-14.184		652.559	252.621	372.001	272.531	-4.70491
1866.72	-219.084	-238.524	-249.24	-256.248		654.932	3787.2	3041.94	2426.42	2249.42						1864.79	-25.36	-21.2	-16.992	-13.192		653.745	254.214	378.034	269.924	-4.88005
1868.65	-219.744	-239.196	-249.804	-256.8		656.118	3752.75	3040.25	2442.25	2262.25						1866.72	-24.432	-20.144	-16	-12.04		654.932	240.229	356.379	256.799	-18.2947
1870.58	-220.692	-239.688	-250.356	-257.196		657.304	3796.29	3047.56	2409.08	2265.08						1868.65	-23.408	-19.056	-15.024	-10.92		656.118	241.252	354.382	232.972	-41.2498
1872.51	-221.496	-240.048	-250.416	-257.376		658.489	3847.84	2995.86	2438.91	2209.91						1870.58	-22.672	-18.408	-14.256	-10.192		657.304	253.385	384.105	220.985	-19.235
1874.44	-221.688	-240.624	-250.704	-257.364		659.674	3800.38	3022.17	2444.74	2238.74						1872.51	-22.048	-17.816	-13.496	-9.456		658.489	266.268	377.218	240.088	-12.4506
1876.36	-222.012	-241.308	-251.412	-257.496		660.859	3812.93	3059.48	2399.58	2247.58						1874.44	-21.216	-16.936	-12.6	-8.52		659.674	273.521	344.911	264.141	-23.8763
1878.29	-223.02	-241.992	-252.072	-258.168		662.044	3773.47	3044.78	2409.41	2301.41						1876.36	-20.24	-15.984	-11.616	-7.536		660.859	258.294	329.824	265.884	-20.2319
1880.22	-223.836	-242.664	-252.456	-258.816		663.229	3734.02	3034.09	2425.24	2290.24						1878.29	-19.296	-15.032	-10.576	-6.496		662.044	254.717	353.077	276.047	-23.3776
1882.15	-224.448	-243.204	-252.492	-258.924		664.412	3793.56	3059.4	2432.07	2288.07						1880.22	-18.344	-13.976	-9.456	-5.312		663.229	249.56	417.38	315.44	5.38679
1884.08	-225.252	-243.744	-252.744	-258.888		665.597	3803.1	3074.7	2424.9	2299.9						1882.15	-17.32	-12.872	-8.28	-4.032		664.412	261.391	441.721	297.881	-17.6999
1886.01	-225.636	-244.08	-252.816	-258.648		666.781	3773.65	3027.01	2403.73	2278.73						1884.08	-16.232	-11.744	-7.064	-2.768		665.597	259.464	390.914	292.074	-22.9955
1887.93	-225.984	-244.38	-252.516	-258.312		667.966	3802.19	3050.32	2436.56	2267.57						1886.01	-15.216	-10.64	-5.896	-1.536		666.781	257.076	372.806	306.356	7.53831
1889.86	-226.872	-245.088	-252.816	-258.492		669.148	3787.74	3085.62	2438.4	2275.4						1887.93	-14.136	-9.448	-4.696	-0.192		667.966	281.329	378.159	296.279	-22.0873
1891.79	-227.532	-245.364	-253.176	-258.708		670.332	3830.28	3060.93	2433.23	2346.23						1889.86	-13	-8.264	-3.432	1.136		669.148	282.5	368.53	285.52	-15.8645
1893.72	-227.736	-245.208	-253.14	-258.66		671.516	3815.82	3038.23	2442.06	2317.06						1891.79	-12.016	-7.288	-2.312	2.328		670.332	279.803	388.343	266.223	-1.54068
1895.65	-228.012	-245.364	-253.356	-258.516		672.698	3792.36	3121.54	2441.89	2311.89						1893.72	-10.976	-6.2	-1.096	3.696		671.516	260.435	414.865	262.005	-11.2368
1897.58	-228.432	-245.628	-253.38	-258.3		673.881	3856.9	3065.84	2446.72	2322.72						1895.65	-9.824	-4.944	0.264	5.152		672.698	277.196	418.496	275.506	-43.044
1899.51	-228.66	-245.88	-253.08	-258.408		675.064	3813.45	3045.15	2465.55	2326.55						1897.58	-8.76	-3.808	1.464	6.44		673.881	305.727	427.437	284.407	-48.0707
1901.43	-228.672	-245.964	-253.128	-258.516		676.246	3840.99	3078.45	2453.38	2265.38						1899.51	-7.648	-2.632	2.664	7.712		675.064	281.769	398.539	283.839	-5.23736
1903.36	-228.78	-245.724	-253.26	-258.444		677.429	3826.53	3046.75	2466.21	2299.21						1901.43	-6.456	-1.376	3.976	9.064		676.246	261.32	388	283.56	-3.70454
1905.29	-229.008	-245.772	-253.26	-258.612		678.611	3817.07	3118.06	2443.04	2306.04						1903.36	-5.264	-0.12	5.328	10.456		677.429	274.652	417.092	280.072	2.83879
1907.22	-228.948	-245.76	-253.26	-258.276		679.792	3845.61	3092.36	2471.87	2334.87						1905.29	-4.016	1.24	6.744	11.96		678.611	325.143	425.523	301.993	20.0016
1909.15	-228.744	-245.376	-252.972	-257.604		680.974	3858.15	3095.66	2481.7	2303.7						1907.22	-2.728	2.672	8.176	13.584		679.792	304.973	428.523	309.393	14.2239
1911.08	-228.804	-245.496	-252.78	-257.712		682.155	3842.69	3060.97	2466.53	2331.53						1909.15	-1.472	3.968	9.552	15.152		680.974	313.764	449.444	304.544	-4.83326
1913	-228.816	-245.688	-252.756	-257.688		683.337	3800.23	3124.27	2460.35	2320.35						1911.08	-0.248	5.168	10.944	16.648		682.155	314.315	433.465	313.015	-3.47095
1914.93	-228.612	-245.508	-252.312	-257.064		684.518	3848.77	3080.57	2454.18	2330.18						1913	0.92	6.44	12.328	18.208		683.337	282.226	433.686	314.926	6.73187
1916.86	-228.468	-245.52	-252.048	-257.148		685.699	3907.31	3152.88	2481.01	2282.01						1914.93	2.104	7.832	13.8	20.032		684.518	287.536	465.476	308.396	11.7042
1918.79	-228.48	-245.58	-252.084	-257.4		686.88	3798.85	3150.18	2510.84	2344.84						1916.86	3.456	9.384	15.528	22.192		685.699	289.076	436.556	294.986	44.4065
1920.72	-228.336	-245.46	-251.628	-256.788		688.06	3844.39	3142.48	2488.67	2320.67						1918.79	4.84	10.888	17.384	24.48		686.88	310.677	435.117	270.597	33.2488
1922.65	-227.928	-245.352	-251.196	-256.02		689.24	3848.92	3109.78	2461.5	2333.5						1920.72	6.272	12.48	19.416	26.992		688.06	288.647	456.137	284.867	0.6806
1924.57	-227.736	-245.04	-251.256	-255.54		690.42	3855.46	3149.09	2488.33	2313.33						1922.65	7.904	14.424	21.824	29.936		689.24	279.586	430.336	330.816	26.5724
1926.5	-227.736	-244.572	-251.148	-255.432		691.6	3855	3124.39	2464.15	2341.16						1924.57	9.496	16.336	24.28	32.976		690.42	306.026	383.766	334.416	23.0042
1928.43	-227.604	-244.152	-250.668	-255.432		692.779	3838.54	3027.69	2438.98	2360.98						1926.5	11.128	18.376	26.92	36.304		691.6	337.396	438.796	307.026	-6.044
1930.36	-227.28	-243.828	-250.14	-254.772		693.959	3793.08	3042.99	2460.81	2333.81						1928.43	13.08	20.832	30.072	40.184		692.779	307.865	434.095	339.235	3.42729
1932.29	-226.956	-243.84	-249.912	-254.076		695.138	3864.61	3119.29	2472.64	2329.64						1930.36	15.28	23.568	33.528	44.424		693.959	317.015	408.485	359.135	32.7291
1934.22	-226.812	-243.792	-249.912	-253.824		696.318	3895.15	3097.59	2486.46	2340.47						1932.29	17.824	26.736	37.336	49.16		695.138	325.354	434.564	347.864	24.5104
1936.15	-226.584	-243.24	-249.732	-253.524		697.496	3893.69	3107.89	2456.29	2347.29						1934.22	20.76	30.248	41.592	54.336		696.318	287.544	431.454	344.264	2.20218
1938.07	-226.26	-242.616	-249.024	-252.984		698.675	3794.22	3117.19	2475.12	2325.12						1936.15	23.968	34.056	46.288	59.904		697.496	311.473	444.593	348.313	8.77296
1940	-225.948	-242.028	-247.872	-251.856		699.853	3854.76	3085.49	2514.95	2343.95						1938.07	27.44	38.264	51.4	65.816		698.675	338.602	445.942	315.092	-5.92575
1941.93	-225.708	-241.56	-247.272	-250.908		701.032	3849.3	3112.79	2432.77	2332.78						1940	31.4	43.104	56.968	72.04		699.853	322.61	399.57	290.85	-9.38497
1943.86	-225.6	-241.224	-247.128	-250.86		702.21	3804.83	3096.09	2479.6	2330.6						1941.93	35.944	48.608	63.104	78.616		701.032	320.54	413.96	295.43	12.8563
1945.79	-225.012	-240.636	-246.372	-250.308		703.389	3901.37	3099.39	2483.43	2360.43						1943.86	40.824	54.232	69.392	84.856		702.21	317.818	415.978	306.318	34.3071
1947.72	-224.136	-240.144	-245.304	-248.88		704.566	3816.9	3105.69	2467.26	2348.26						1945.79	46.088	60.128	75.68	90.48		703.389	299.767	445.787	298.737	34.6084
1949.64	-223.8	-239.856	-244.416	-247.644		705.743	3859.44	3122.99	2438.08	2304.08						1947.72	51.952	66.536	81.952	95.208		704.566	296.725	462.445	306.075	-18.1313
1951.57	-223.584	-239.316	-243.804	-246.54		706.921	3836.97	3098.28	2445.91	2349.91						1949.64	58.28	73.112	87.792	98.336		705.743	278.163	430.353	299.313	-29.3311
1953.5	-222.864	-238.644	-243.216	-245.352		708.097	3859.51	3102.58	2449.73	2293.73						1951.57	64.936	79.616	92.776	99.464		706.921	303.712	422.942	320.002	-35.6303
1955.43	-221.844	-237.78	-241.992	-244.008		709.275	3856.04	3076.88	2491.56	2315.56						1953.5	71.784	85.776	96.36	98.184		708.097	294.279	438.789	293.439	-11.1605
1957.36	-221.16	-236.724	-240.6	-242.46		710.451	3835.57	3090.18	2481.39	2364.39						1955.43	78.656	91.16	98.112	94.656		709.275	297.368	434.818	302.028	-8.88975
1959.29	-220.812	-236.184	-239.784	-241.032		711.627	3859.11	3128.48	2491.21	2366.21						1957.36	85.296	95.36	97.824	89.248		710.451	317.185	416.225	301.305	-34.39
1961.21	-220.08	-235.872	-238.992	-239.868		712.805	3859.64	3089.77	2469.04	2372.04						1959.29	91.296	97.928	95.384	82.152		711.627	288.632	432.552	304.002	2.58977
1963.14	-219.06	-234.804	-237.636	-238.644		713.98	3853.17	3080.07	2483.86	2360.86						1961.21	96.04	98.368	90.696	73.352		712.805	262.591	437.651	300.391	10.1506
1965.07	-218.232	-233.424	-236.088	-236.868		715.156	3832.71	3064.37	2479.69	2291.69						1963.14	98.92	96.176	83.432	62.544		713.98	290.338	412.098	291.698	-19.0702
1967	-217.38	-232.14	-234.576	-234.732		716.332	3904.24	3099.66	2475.01	2313.51						1965.07	99.256	90.856	73.184	49.768		715.156	296.535	412.535	321.605	-3.06044
1968.93	-216.3	-230.712	-232.86	-232.824		717.508	3863.77	3059.96	2470.04	2327.34						1967	96	81.528	59.832	35.688		716.332	291.843	425.023	277.143	16.8993
1970.86	-215.244	-229.308	-231.072	-230.94		718.682	3885.31	3115.26	2464.16	2288.16						1968.93	88.056	67.944	44.272	21.656		717.508	267.23	386.48	272.95	-16.6009
1972.79	-214.032	-227.82	-229.284	-228.852		719.857	3861.84	3110.55	2444.99	2310.99						1970.86	74.984	51.28	28.32	9.208		718.682	271.216	424.106	314.096	11.3778
1974.71	-212.364	-226.092	-227.376	-226.68		721.033	3848.37	3113.85	2463.81	2312.81						1972.79	57.736	33.664	13.816	-0.824		719.857	296.343	445.683	291.183	7.54707
1976.64	-210.528	-224.292	-225.336	-224.244		722.207	3845.9	3110.15	2491.64	2329.64						1974.71	38.96	17.528	2.096	-8.12		721.033	298.99	398.14	305.4	-27.1332
1978.57	-208.872	-222.348	-223.116	-221.76		723.382	3841.43	3111.44	2479.46	2328.46						1976.64	21.336	4.296	-6.576	-13.096		722.207	325.826	411.846	301.216	-12.0244
1980.5	-207.168	-220.332	-220.764	-219.6		724.557	3850.96	3109.74	2489.29	2312.29						1978.57	6.568	-5.704	-12.64	-16.464		723.382	317.783	430.993	268.873	-19.5452
1982.43	-205.164	-218.196	-218.388	-217.332		725.731	3909.49	3122.03	2444.11	2312.11						1980.5	-4.712	-12.8	-16.8	-18.784		724.557	278.86	408.93	245.33	-16.7859
1984.36	-203.256	-215.976	-216.18	-214.932		726.905	3900.02	3091.33	2490.94	2320.93						1982.43	-12.872	-17.752	-19.688	-20.472		725.731	266.146	415.126	272.276	8.55281
1986.28	-201.648	-213.864	-214.02	-213.024		728.078	3909.55	3109.62	2501.76	2295.76						1984.36	-18.424	-21.064	-21.584	-21.616		726.905	310.432	409.482	277.402	22.7615
1988.21	-199.644	-211.632	-211.812	-210.936		729.251	3880.08	3128.91	2488.58	2329.58						1986.28	-22.12	-23.208	-22.872	-22.392		728.078	302.748	405.048	291.518	-18.2402
1990.14	-197.232	-209.172	-209.784	-208.308		730.092	3881.61	3133.21	2485.41	2305.41						1988.21	-24.736	-24.76	-23.864	-23.04		729.251	318.073	459.663	310.433	3.82801
1992.07	-195.252	-206.988	-207.624	-205.884		731.269	3851.14	3142.51	2493.23	2348.23						1990.14	-26.616	-25.952	-24.616	-23.544		730.092	301.496	427.556	299.506	8.47692
1994	-193.392	-205.38	-205.32	-203.772		732.446	3910.67	3113.8	2467.05	2289.05						1992.07	-27.976	-26.816	-25.224	-23.904		731.269	294.204	494.174	372.064	56.8472
1995.93	-191.34	-203.736	-203.124	-201.852		733.621	3906.2	3171.09	2472.88	2319.88						1994	-29.072	-27.568	-25.776	-24.264		732.446	366.582	468.912	312.702	49.3975
1997.86	-189.36	-201.48	-200.76	-199.968		734.798	3879.73	3180.39	2531.7	2333.7						1995.93	-29.928	-28.184	-26.152	-24.544		733.621	325.829	467.709	309.679	57.9467
1999.78	-187.104	-199.152	-198.576	-197.904		735.974	3875.26	3146.68	2469.52	2340.52						1997.86	-30.456	-28.52	-26.32	-24.592		734.798	320.487	468.597	350.237	62.447
2001.71	-184.764	-197.064	-196.68	-195.864		737.149	3920.78	3145.97	2504.35	2351.35						1999.78	-30.824	-28.76	-26.448	-24.608		735.974	333.114	431.954	279.834	21.6067
2003.64	-182.688	-194.748	-194.304	-193.86		738.325	3906.31	3134.26	2483.17	2343.17						2001.71	-31.184	-29	-26.568	-24.664		737.149	321.361	452.961	323.811	12.396
2005.57	-180.552	-192.3	-191.628	-191.844		739.501	3903.84	3146.56	2497.99	2370.99						2003.64	-31.48	-29.168	-26.64	-24.64		738.325	282.538	469.338	279.478	29.2458
2007.5	-178.392	-189.804	-189.192	-189.72		740.675	3874.37	3111.85	2509.81	2310.81						2005.57	-31.632	-29.232	-26.64	-24.504		739.501	346.506	483.836	301.986	41.3355
2009.43	-176.376	-187.464	-186.792	-187.488		741.85	3956.89	3176.14	2472.63	2355.64						2007.5	-31.72	-29.224	-26.6	-24.32		740.675	314.772	441.182	292.162	-5.93575
2011.35	-174.336	-185.484	-184.332	-185.196		743.024	3922.42	3170.43	2464.46	2327.46						2009.43	-31.8	-29.24	-26.536	-24.176		741.85	332.618	440.168	283.079	-4.6165
2013.28	-171.9	-182.988	-181.68	-182.64		744.199	3885.95	3139.72	2481.28	2318.28						2011.35	-31.8	-29.168	-26.376	-23.968		743.024	326.665	458.025	315.005	22.8422
2015.21	-169.08	-179.988	-178.98	-179.76		745.374	3897.47	3159.02	2500.1	2336.1						2013.28	-31.776	-29	-26.128	-23.664		744.199	333.551	425.721	308.451	-9.07851
2017.14	-166.464	-177.228	-176.22	-176.808		746.548	3900	3172.31	2503.92	2344.92						2015.21	-31.72	-28.832	-25.88	-23.32		745.374	333.308	409.898	262.408	-1.20926
2019.07	-163.74	-174.324	-173.1	-173.94		747.722	3921.53	3152.6	2530.74	2347.74						2017.14	-31.52	-28.568	-25.616	-22.936		746.548	294.234	459.514	360.264	13.3495
2021	-160.524	-171.144	-169.932	-170.844		748.895	3949.05	3139.89	2505.57	2330.57						2019.07	-31.328	-28.304	-25.336	-22.568		747.722	313.44	460.3	320.72	14.3282
2022.92	-157.02	-167.724	-166.56	-167.424		750.069	3936.57	3161.18	2495.39	2359.39						2021	-31.2	-28.104	-25.024	-22.16		748.895	338.276	416.876	298.106	53.1765
2024.85	-153.636	-164.064	-162.624	-163.656		751.242	3928.1	3171.47	2541.21	2369.21						2022.92	-31.024	-27.864	-24.656	-21.64		750.069	344.752	418.022	294.342	14.8652
2026.78	-150.444	-160.356	-158.604	-159.252		752.416	3961.62	3162.76	2546.03	2382.03						2024.85	-30.784	-27.536	-24.176	-21.048		751.242	384.228	432.748	274.858	51.2034
2028.71	-146.712	-156.18	-154.332	-154.452		753.589	3930.15	3183.05	2496.85	2344.85						2026.78	-30.424	-27.072	-23.56	-20.32		752.416	355.434	436.244	367.834	12.0522
2030.64	-142.272	-151.404	-149.256	-149.592		754.762	3889.67	3184.34	2494.67	2370.67						2028.71	-29.952	-26.496	-22.864	-19.48		753.589	332.389	487.809	307.399	51.0004
2032.57	-137.412	-146.436	-143.748	-144.468		755.935	3889.2	3153.63	2499.49	2339.49						2030.64	-29.464	-25.896	-22.136	-18.568		754.762	313.615	460.955	356.245	42.6486
2034.5	-132.132	-141.276	-138.192	-138.744		757.107	3966.72	3179.92	2512.31	2369.31						2032.57	-28.976	-25.264	-21.32	-17.52		755.935	365.44	459.59	362.42	-3.44315
2036.42	-126.588	-135.492	-132.012	-132.312		758.279	3882.25	3184.21	2545.13	2318.13						2034.5	-28.416	-24.536	-20.384	-16.336		757.107	368.945	514.145	362.265	-1.45543
2038.35	-120.684	-128.916	-124.932	-125.436		759.451	3931.77	3180.5	2527.95	2369.95						2036.42	-27.736	-23.648	-19.304	-15.048		758.279	357.83	489.12	352.96	24.2823
2040.28	-114.396	-121.728	-117.504	-118.032		760.623	3961.29	3214.79	2493.77	2360.77						2038.35	-26.992	-22.688	-18.176	-13.64		759.451	381.545	461.425	335.545	41.06
2042.21	-107.4	-113.664	-109.428	-109.464		761.794	3934.81	3216.07	2522.59	2366.59						2040.28	-26.184	-21.64	-16.936	-12.112		760.623	411.02	481.81	316.78	75.0777
2044.14	-99.408	-104.772	-100.176	-99.804		762.966	3956.34	3217.36	2559.41	2372.41						2042.21	-25.24	-20.488	-15.52	-10.472		761.794	323.994	475.364	356.954	37.1649
2046.07	-90.516	-95.232	-89.7	-89.436		764.137	3903.86	3238.65	2578.23	2372.23						2044.14	-24.168	-19.264	-13.976	-8.736		762.966	322.219	504.459	319.709	49.9927
2047.99	-80.124	-84.384	-77.532	-77.628		765.307	3972.38	3233.94	2548.05	2371.05						2046.07	-22.992	-17.88	-12.32	-6.944		764.137	341.394	504.764	332.204	-6.74013
2049.92	-68.388	-71.952	-63.948	-64.128		766.479	3951.9	3158.23	2527.87	2403.87						2047.99	-21.68	-16.296	-10.536	-5.152		765.307	357.617	489.437	374.377	45.2666
2051.85	-55.536	-58.26	-49.392	-49.356		767.649	3989.42	3172.51	2488.69	2381.69						2049.92	-20.208	-14.544	-8.64	-3.344		766.479	385.412	455.702	340.132	31.0943
2053.78	-41.148	-42.744	-32.628	-32.976		768.82	3962.95	3178.8	2557.51	2374.51						2051.85	-18.56	-12.656	-6.672	-1.688		767.649	355.766	461.296	383.706	-0.57901
2055.71	-25.188	-24.672	-12.972	-15.036		769.99	3963.47	3180.09	2538.33	2372.33						2053.78	-16.728	-10.696	-4.792	-0.36		768.82	354.74	469.92	314.06	82.1182
2057.64	-6.972	-4.2	8.916	4.188		771.161	3901.99	3205.38	2516.15	2385.15						2055.71	-14.784	-8.736	-3.072	0.624		769.99	307.624	482.644	357.304	18.1049
2059.56	14.496	19.164	33.624	24.324		772.33	3908.51	3161.66	2530.97	2361.97						2057.64	-12.824	-6.864	-1.656	1.064		771.161	367.798	466.238	357.758	39.2921
2061.49	38.964	46.404	61.68	44.232		773.5	4006.03	3199.95	2554.78	2347.78						2059.56	-10.992	-5.328	-0.784	0.784		772.33	397.211	489.881	340.611	-0.2317
2063.42	66.756	78.12	92.496	62.244		774.67	3981.55	3165.23	2511.6	2357.6						2061.49	-9.28	-4.072	-0.44	-0.064		773.5	450.505	513.015	342.385	61.655
2065.35	99.252	114.888	125.232	75.768		775.839	3958.07	3185.52	2536.42	2389.42						2063.42	-7.616	-3.016	-0.536	-1.416		774.67	342.699	485.229	329.899	22.7817
2067.28	137.124	156.972	157.68	80.964		777.007	3962.59	3221.8	2502.24	2377.24						2065.35	-6.248	-2.528	-1.208	-3.392		775.839	349.422	523.042	351.002	41.1679
2069.21	181.188	205.02	185.892	72.72		778.177	3982.11	3212.09	2517.06	2324.06						2067.28	-5.416	-2.752	-2.592	-5.88		777.007	369.074	496.954	331.624	36.1336
2071.14	232.62	257.628	202.608	45.564		779.345	3943.63	3213.38	2481.88	2342.88						2069.21	-5.08	-3.528	-4.544	-8.632		778.177	410.808	480.138	395.098	76.7703
2073.06	290.808	309.228	196.068	-1.884		780.515	3900.14	3183.66	2500.69	2324.69						2071.14	-5.232	-4.792	-6.872	-11.552		779.345	348.47	483.05	321.03	59.8259
2074.99	352.884	348.468	154.836	-64.428		781.683	3955.66	3218.95	2539.51	2377.51						2073.06	-6.048	-6.688	-9.6	-14.52		780.515	376.124	534.154	336.094	25.6527
2076.92	408.768	352.476	76.14	-131.46		782.85	3989.18	3181.23	2516.33	2367.33						2074.99	-7.584	-9.224	-12.68	-17.44		781.683	386.247	450.787	361.937	31.4783
2078.85	434.076	294.576	-26.16	-190.728		784.018	3988.7	3179.51	2534.15	2354.14						2076.92	-9.576	-12.048	-15.784	-20.216		782.85	398.149	530.109	376.068	52.1335
2080.78	392.184	170.244	-126.516	-234.876		785.187	3988.22	3200.8	2519.96	2357.96						2078.85	-11.888	-14.912	-18.688	-22.64		784.018	376.051	500.531	329.221	50.9992
2082.71	262.248	12.264	-205.308	-263.868		786.354	3991.74	3214.08	2502.78	2350.78						2080.78	-14.568	-17.824	-21.344	-24.672		785.187	394.734	506.394	367.094	45.3254
2084.63	79.176	-129.48	-256.992	-280.824		787.521	3977.25	3162.37	2517.6	2369.6						2082.71	-17.496	-20.76	-23.808	-26.464		786.354	379.226	483.446	335.326	54.4105
2086.56	-86.724	-225.204	-285.924	-289.116		788.689	3988.77	3242.65	2525.41	2357.41						2084.63	-20.464	-23.56	-26.08	-28.008		787.521	436.678	506.008	295.658	82.3657
2088.49	-196.308	-277.752	-300.324	-292.176		789.855	3934.28	3190.93	2492.23	2369.23						2086.56	-23.36	-26.064	-27.944	-29.184		788.689	366.91	462.83	359.42	23.1514
2090.42	-255.504	-303.42	-306.792	-296.196		791.022	3937.8	3181.22	2532.05	2376.05						2088.49	-26.112	-28.24	-29.448	-30.08		789.855	342.972	508.102	318.602	55.0461
2092.35	-283.668	-314.7	-308.88	-298.704		792.188	4004.32	3244.5	2561.86	2357.86						2090.42	-28.56	-30.136	-30.76	-30.832		791.022	408.343	510.403	343.623	33.2812
2094.28	-296.196	-318.912	-307.488	-301.716		793.356	4002.83	3184.78	2519.68	2332.68						2092.35	-30.672	-31.784	-31.888	-31.52		792.188	397.575	496.115	370.105	72.5959
2096.21	-301.464	-319.812	-307.404	-303.72		794.521	3969.35	3224.07	2561.5	2348.5						2094.28	-32.584	-33.096	-32.776	-32.056		793.356	355.747	523.297	355.157	57.8016
2098.13	-302.952	-318.84	-306.96	-304.728		795.687	3941.87	3167.35	2532.31	2344.31						2096.21	-34.144	-34.064	-33.384	-32.36		794.521	366.528	553.528	372.028	19.1757
2100.06	-302.832	-316.728	-305.88	-305.736		796.853	3982.38	3241.63	2559.13	2352.13						2098.13	-35.352	-34.824	-33.76	-32.568		795.687	372.219	535.929	371.289	28.0204
2101.99	-301.656	-314.316	-305.34	-307.74		798.019	3956.89	3216.91	2502.94	2380.94						2100.06	-36.344	-35.424	-34.024	-32.72		796.853	363.65	472.46	366.69	39.905
2103.92	-300.012	-312.432	-305.88	-308.244		799.185	3993.41	3151.19	2470.76	2390.76						2101.99	-37.056	-35.856	-34.208	-32.808		798.019	396.672	503.592	366.252	18.2197
2105.85	-298.536	-310.932	-305.34	-309.24		800.35	3979.93	3188.47	2550.58	2347.57						2103.92	-37.696	-36.216	-34.432	-32.96		799.185	376.223	500.893	343.203	48.5744
2107.78	-296.916	-309.336	-304.272	-309.24		801.514	3993.44	3186.76	2532.39	2345.39						2105.85	-38.296	-36.56	-34.704	-33.128		800.35	372.454	516.504	362.704	0.6885
2109.7	-295.524	-308.04	-303.732	-310.248		802.679	4039.95	3232.04	2526.21	2369.2						2107.78	-38.688	-36.816	-34.872	-33.232		801.514	402.224	506.984	323.344	16.3221
2111.63	-294.444	-307.392	-304.272	-310.248		803.843	3999.47	3220.32	2525.02	2368.02						2109.7	-39.008	-37.04	-35.016	-33.352		802.679	350.484	486.774	326.214	24.5663
2113.56	-293.22	-306.756	-303.204	-310.248		805.009	3995.98	3241.6	2515.83	2329.84						2111.63	-39.24	-37.192	-35.16	-33.464		803.843	385.754	498.714	339.934	34.3799
2115.49	-292.08	-305.82	-303.732	-310.752		806.173	3997.49	3248.88	2531.65	2333.65						2113.56	-39.36	-37.328	-35.28	-33.616		805.009	390.665	517.265	302.215	25.3946
2117.42	-291.408	-305.352	-304.272	-310.752		807.337	4033.01	3217.16	2504.46	2363.47						2115.49	-39.56	-37.552	-35.424	-33.776		806.173	396.356	437.936	345.966	37.2882
2119.35	-291.012	-305.256	-303.204	-310.248		808.501	3959.52	3222.44	2544.28	2347.28						2117.42	-39.8	-37.76	-35.56	-33.872		807.337	326.496	472.466	360.906	51.3019
2121.27	-290.436	-304.872	-303.204	-310.752		809.664	4070.03	3235.72	2555.09	2351.09						2119.35	-40.016	-37.912	-35.704	-33.992		808.501	392.346	518.006	347.446	34.4755
2123.2	-289.776	-304.224	-304.428	-309.744		810.828	4009.54	3264	2524.91	2388.91						2121.27	-40.096	-37.992	-35.76	-34.104		809.664	381.315	448.465	348.445	66.7586
2125.13	-289.116	-303.78	-304.812	-309.744		811.991	4017.06	3227.28	2532.72	2377.72						2123.2	-40.112	-38.016	-35.808	-34.144		810.828	437.375	484.295	354.915	1.61228
2127.06	-288.516	-303.876	-305.34	-310.308		813.154	4034.57	3260.56	2519.54	2362.54						2125.13	-40.28	-38.16	-36.008	-34.24		811.991	373.365	459.655	353.685	76.3254
2128.99	-287.904	-303.684	-304.812	-310.476		814.318	4062.08	3265.84	2556.35	2377.35						2127.06	-40.416	-38.296	-36.184	-34.352		813.154	387.484	504.394	337.554	49.2485
2130.92	-287.136	-302.868	-305.544	-310.284		815.481	4020.59	3254.11	2564.16	2373.16						2128.99	-40.464	-38.336	-36.224	-34.448		814.318	409.144	474.864	362.654	62.1522
2132.85	-286.476	-302.172	-305.604	-310.416		816.643	4030.1	3259.39	2545.98	2375.98						2130.92	-40.616	-38.4	-36.304	-34.624		815.481	372.263	443.053	345.393	55.2553
2134.77	-285.552	-301.416	-305.052	-310.308		817.805	4066.61	3303.67	2560.79	2374.79						2132.85	-40.744	-38.496	-36.44	-34.768		816.643	375.172	511.502	328.692	76.2179
2136.7	-284.508	-300.648	-304.464	-310.104		818.967	4053.12	3214.95	2565.6	2404.6						2134.77	-40.84	-38.608	-36.552	-34.856		817.805	386.831	488.071	352.901	74.6906
2138.63	-284.1	-300.396	-304.656	-310.452		820.129	4002.63	3263.23	2569.42	2375.42						2136.7	-41.064	-38.832	-36.704	-35.032		818.967	399.54	519.33	364.48	77.4932
2140.56	-283.644	-300.336	-304.644	-310.644		821.291	4033.14	3268.51	2593.23	2419.23						2138.63	-41.248	-39.04	-36.84	-35.184		820.129	417.149	534.079	348.819	76.5158
2142.49	-282.912	-299.844	-304.152	-310.272		822.453	4053.65	3260.78	2553.04	2393.04						2140.56	-41.376	-39.088	-36.912	-35.288		821.291	453.118	483.458	347.038	69.8684
2144.42	-282.516	-299.088	-303.768	-309.96		823.614	4069.16	3211.06	2589.86	2401.86						2142.49	-41.44	-39.088	-37	-35.368		822.453	392.826	481.536	368.826	69.151
2146.34	-282.036	-298.74	-303.42	-310.128		824.775	4064.67	3295.34	2593.67	2389.67						2144.42	-41.416	-39.12	-37.08	-35.368		823.614	373.515	527.255	400.065	54.3231
2148.27	-280.968	-298.476	-302.94	-310.08		825.936	4099.18	3274.61	2575.48	2390.48						2146.34	-41.424	-39.168	-37.096	-35.376		824.775	392.963	499.233	354.483	32.5153
2150.2	-280.308	-297.96	-302.664	-309.624		827.097	4070.69	3264.89	2565.29	2391.29						2148.27	-41.376	-39.176	-37.024	-35.344		825.936	454.621	525.421	361.651	64.8474
2152.13	-280.62	-297.828	-302.784	-309.6		828.258	4040.2	3273.17	2585.11	2401.11						2150.2	-41.28	-39.152	-36.968	-35.32		827.097	409.809	499.679	368.969	63.7395
2154.06	-280.992	-297.768	-302.916	-309.756		829.418	4051.7	3278.44	2582.92	2403.92						2152.13	-41.256	-39.112	-36.952	-35.376		828.258	445.227	514.237	436.157	70.3416
2155.99	-281.136	-297.288	-303.024	-309.876		830.578	4028.21	3302.72	2569.73	2391.73						2154.06	-41.192	-39.056	-36.928	-35.376		829.418	384.885	530.015	374.145	54.3732
2157.91	-280.908	-296.964	-303.012	-310.008		831.739	4022.72	3339.99	2595.54	2385.54						2155.99	-41.136	-39	-36.912	-35.344		830.578	412.213	480.463	373.063	21.5448
2159.84	-280.464	-297.024	-302.736	-309.984		832.898	4059.23	3291.27	2556.35	2410.35						2157.91	-41.104	-38.952	-36.872	-35.328		831.739	451.321	540.881	418.601	33.0969
2161.77	-280.26	-297.288	-302.544	-310.152		834.058	4068.74	3302.55	2579.17	2409.16						2159.84	-41.072	-38.92	-36.864	-35.328		832.898	447.478	513.068	371.158	54.728
2163.7	-279.9	-297.408	-302.448	-310.26		835.218	4022.24	3285.82	2544.98	2398.98						2161.77	-41.08	-38.936	-36.904	-35.32		834.058	421.925	493.545	394.585	98.4696
2165.63	-279.6	-296.976	-302.328	-310.164		836.377	4045.75	3334.1	2559.79	2409.79						2163.7	-41.064	-38.96	-36.872	-35.24		835.218	429.423	530.213	368.773	69.8312
2167.56	-279.576	-296.664	-302.28	-310.296		837.535	4091.25	3288.37	2580.6	2428.6						2165.63	-41	-38.96	-36.872	-35.216		836.377	410.44	514.71	400.36	60.7423
2169.49	-279.54	-297.144	-302.484	-310.548		838.694	4118.76	3259.64	2571.41	2391.41						2167.56	-40.984	-38.936	-36.936	-35.264		837.535	453.296	480.956	377.266	51.9128
2171.41	-279.492	-297.552	-302.748	-310.536		839.853	4028.27	3327.92	2598.22	2458.22						2169.49	-41.048	-38.976	-36.904	-35.32		838.694	431.163	533.733	386.243	49.8639
2173.34	-279.264	-297.324	-302.604	-310.284		841.012	4115.77	3335.19	2577.03	2401.03						2171.41	-41.112	-39.008	-36.92	-35.4		839.853	460.84	532.34	404.1	83.495
2175.27	-279.492	-297.216	-302.508	-310.368		842.17	4106.28	3308.47	2577.84	2415.84						2173.34	-41.112	-39.008	-37	-35.448		841.012	424.947	547.147	384.517	47.7761
2177.2	-279.996	-297.396	-302.604	-310.56		843.328	4132.78	3294.74	2597.65	2402.65						2175.27	-41.088	-39.04	-37.024	-35.488		842.17	397.844	513.534	370.194	65.8767
2179.13	-279.684	-297.18	-302.424	-310.452		844.487	4045.29	3326.01	2565.46	2388.46						2177.2	-41.128	-39.096	-37.072	-35.568		843.328	431.62	524.54	386.99	56.6173
2181.06	-279.396	-296.58	-302.328	-310.512		845.644	4088.79	3338.28	2610.27	2446.27						2179.13	-41.224	-39.088	-37.128	-35.584		844.487	456.707	526.177	402.897	32.2084
2182.98	-279.612	-296.22	-302.292	-310.5		846.801	4133.3	3331.56	2590.08	2409.08						2181.06	-41.272	-39.08	-37.144	-35.544		845.644	416.823	594.183	356.883	36.6484
2184.91	-279.564	-296.4	-302.172	-310.464		847.958	4082.8	3304.83	2569.89	2434.89						2182.98	-41.288	-39.12	-37.216	-35.632		846.801	371.499	533.549	355.339	41.3585
2186.84	-279.42	-296.808	-302.484	-310.704		849.116	4158.31	3334.11	2542.7	2408.7						2184.91	-41.44	-39.296	-37.368	-35.872		847.958	414.544	569.994	383.134	109.089
2188.77	-279.612	-296.868	-302.796	-310.68		850.273	4133.81	3319.38	2614.51	2399.51						2186.84	-41.632	-39.528	-37.536	-36.032		849.116	399.951	506.751	372.601	50.3592
2190.7	-279.516	-296.604	-302.424	-310.416		851.43	4125.31	3298.65	2607.32	2406.32						2188.77	-41.704	-39.632	-37.616	-36.04		850.273	408.507	482.587	379.137	68.9592
2192.63	-278.82	-296.376	-302.076	-310.176		852.587	4102.82	3339.92	2597.13	2453.13						2190.7	-41.808	-39.696	-37.712	-36.12		851.43	462.002	494.212	346.452	66.3893
2194.56	-278.544	-296.136	-302.052	-310.02		853.742	4185.32	3362.19	2591.94	2435.94						2192.63	-41.952	-39.872	-37.864	-36.272		852.587	431.238	531.108	349.578	71.3394
2196.48	-278.808	-296.04	-301.896	-310.032		854.899	4107.82	3315.47	2632.75	2426.75						2194.56	-42.04	-40.032	-37.96	-36.384		853.742	404.813	568.133	377.073	78.5884
2198.41	-278.856	-295.992	-301.752	-310.044		856.055	4130.32	3306.74	2573.56	2404.56						2196.48	-42.104	-40.064	-38.032	-36.488		854.899	434.288	484.728	406.948	74.4085
2200.34	-278.868	-295.968	-301.86	-310.152		857.211	4084.83	3357.01	2595.37	2407.37						2198.41	-42.136	-40.08	-38.112	-36.592		856.055	433.204	553.184	380.644	99.538
2202.27	-279.048	-296.196	-302.16	-310.32		858.366	4133.33	3344.28	2577.18	2457.18						2200.34	-42.248	-40.24	-38.216	-36.736		857.211	420.729	518.679	383.139	81.6276
2204.2	-279.228	-296.292	-302.304	-310.44		859.522	4093.83	3335.55	2641.99	2441.99						2202.27	-42.416	-40.424	-38.328	-36.872		858.366	386.653	536.593	395.783	70.8967
2206.13	-279.36	-296.208	-302.1	-310.632		860.677	4134.33	3345.82	2592.79	2412.79						2204.2	-42.488	-40.496	-38.384	-36.96		859.522	472.138	562.688	385.118	31.5362
2208.05	-279.192	-296.064	-301.8	-310.572		861.833	4123.83	3281.09	2627.6	2411.6						2206.13	-42.64	-40.592	-38.52	-37.12		860.677	436.453	548.363	367.493	57.5853
2209.98	-278.844	-295.896	-301.728	-310.452		862.987	4179.33	3312.36	2571.41	2441.41						2208.05	-42.848	-40.728	-38.728	-37.304		861.833	468.818	503.788	354.788	57.4048
2211.91	-278.808	-296.004	-301.992	-310.824		864.142	4114.84	3339.63	2630.22	2402.22						2209.98	-42.88	-40.768	-38.792	-37.32		862.987	431.282	535.432	388.202	65.0734
2213.84	-278.868	-295.848	-302.172	-311.076		865.297	4094.34	3323.9	2625.03	2419.03						2211.91	-42.848	-40.76	-38.784	-37.304		864.142	447.507	542.457	376.907	58.0024
2215.77	-278.568	-295.488	-301.836	-310.776		866.45	4135.84	3364.17	2538.83	2415.84						2213.84	-42.952	-40.856	-38.864	-37.424		865.297	445.401	519.591	436.581	98.8715
2217.7	-278.304	-295.68	-301.728	-310.548		867.605	4117.34	3294.44	2584.64	2394.64						2215.77	-43.064	-40.944	-38.928	-37.512		866.45	385.854	531.615	377.274	68.9195
2219.62	-278.484	-296.076	-302.16	-310.536		868.759	4078.84	3373.71	2557.45	2430.45						2217.7	-43.152	-40.992	-39	-37.552		867.605	390.769	500.889	390.659	57.4385
2221.55	-278.856	-296.268	-302.472	-310.8		869.912	4146.34	3335.98	2572.26	2395.26						2219.62	-43.208	-41.04	-39.088	-37.632		868.759	469.983	561.983	386.993	43.3571
2223.48	-279.036	-296.328	-302.604	-311.244		871.066	4155.83	3370.24	2594.06	2416.06						2221.55	-43.144	-41.008	-39.104	-37.656		869.912	419.226	537.096	345.006	72.7751
2225.41	-278.772	-296.04	-302.808	-311.244		872.22	4118.33	3316.51	2618.87	2384.87						2223.48	-43.072	-40.984	-39.112	-37.648		871.066	425.94	530.21	374.15	89.7037
2227.34	-278.544	-295.728	-302.844	-311.16		873.372	4219.83	3277.78	2559.68	2422.68						2225.41	-43.072	-41.064	-39.128	-37.656		872.22	423.794	504.274	323.064	78.7122
2229.27	-278.748	-296.064	-302.808	-311.712		874.526	4142.33	3343.05	2611.48	2424.49						2227.34	-43.136	-41.144	-39.176	-37.744		873.372	390.577	568.407	384.637	61.4097
2231.2	-278.964	-296.556	-302.868	-312.192		875.679	4119.83	3354.32	2583.29	2406.29						2229.27	-43.256	-41.216	-39.264	-37.864		874.526	428.211	467.871	357.201	70.3583
2233.12	-278.916	-296.484	-302.856	-312		876.831	4150.33	3319.58	2581.1	2397.1						2231.2	-43.256	-41.24	-39.256	-37.856		875.679	385.864	521.934	427.204	72.6063
2235.05	-278.688	-296.076	-302.784	-311.724		877.984	4132.82	3326.85	2614.91	2397.91						2233.12	-43.08	-41.16	-39.144	-37.768		876.831	422.427	554.887	399.987	75.9038
2236.98	-278.544	-295.848	-302.784	-311.808		879.135	4140.32	3313.12	2619.71	2433.71						2235.05	-43.008	-41.088	-39.104	-37.688		877.984	399.68	503.02	352.66	92.7218
2238.91	-278.556	-295.908	-302.58	-311.904		880.288	4124.82	3330.39	2571.52	2429.52						2236.98	-43.12	-41.088	-39.2	-37.736		879.135	420.412	524.442	361.292	75.6188
2240.84	-278.76	-296.1	-302.448	-311.832		881.44	4098.32	3332.65	2599.32	2431.32						2238.91	-43.152	-41.088	-39.256	-37.848		880.288	427.446	498.356	361.076	60.0569
2242.77	-278.952	-296.388	-302.784	-311.964		882.591	4118.81	3312.92	2595.13	2383.13						2240.84	-43.128	-41.08	-39.248	-37.88		881.44	409.088	529.488	384.068	99.0144
2244.69	-278.88	-296.556	-303.048	-312.168		883.743	4121.31	3423.18	2608.94	2419.94						2242.77	-43.168	-41.104	-39.216	-37.872		882.591	389.611	516.311	369.441	54.2114
2246.62	-278.868	-296.424	-303.12	-312.156		884.894	4173.81	3333.45	2580.74	2419.74						2244.69	-43.104	-41.032	-39.12	-37.8		883.743	387.203	524.593	384.723	66.1889
2248.55	-279.132	-296.172	-303.264	-312.48		886.045	4148.3	3308.72	2569.55	2423.55						2246.62	-43.128	-41.024	-39.152	-37.816		884.894	424.795	501.125	363.355	75.2559
2250.48	-279.3	-295.992	-303.084	-312.816		887.195	4103.8	3274.98	2598.35	2412.35						2248.55	-43.288	-41.112	-39.256	-37.96		886.045	387.367	525.207	361.747	83.6129
2252.41	-279.144	-296.088	-302.784	-312.576		888.347	4149.29	3344.25	2596.16	2409.16						2250.48	-43.256	-41.088	-39.24	-37.992		887.195	386.139	549.139	385.259	65.5494
2254.34	-279.096	-296.472	-302.892	-312.54		889.497	4118.79	3316.51	2542.96	2426.96						2252.41	-43.208	-41.056	-39.248	-38.048		888.347	380.082	555.082	390.862	57.957
2256.26	-279.54	-296.604	-303.12	-312.756		890.648	4149.28	3300.78	2569.77	2418.77						2254.34	-43.32	-41.072	-39.36	-38.168		889.497	361.293	502.043	359.623	65.8635
2258.19	-279.756	-296.316	-303.132	-312.648		891.797	4128.78	3332.04	2574.57	2413.57						2256.26	-43.456	-41.152	-39.512	-38.32		890.648	429.885	500.685	360.175	58.9805
2260.12	-279.516	-296.268	-303.24	-312.648		892.948	4101.27	3297.31	2593.38	2408.38						2258.19	-43.512	-41.272	-39.608	-38.472		891.797	423.646	522.726	383.806	62.2665
2262.05	-279.456	-296.592	-303.432	-312.768		894.097	4086.77	3315.57	2598.18	2391.18						2260.12	-43.504	-41.224	-39.544	-38.44		892.948	421.138	501.738	371.608	91.1535
2263.98	-279.804	-296.988	-303.516	-312.996		895.247	4170.26	3342.84	2600.99	2411.99						2262.05	-43.624	-41.184	-39.592	-38.488		894.097	403.909	515.369	345.009	30.4995
2265.91	-280.2	-297.36	-303.516	-313.416		896.396	4131.76	3329.1	2628.79	2417.79						2263.98	-43.784	-41.312	-39.784	-38.704		895.247	411.811	477.901	371.291	56.796
2267.84	-279.96	-297.36	-303.384	-313.44		897.546	4090.25	3337.36	2602.6	2417.6						2265.91	-43.848	-41.408	-39.896	-38.8		896.396	370.902	510.752	384.672	72.392
2269.76	-279.732	-297.228	-303.456	-313.356		898.694	4164.74	3308.63	2592.4	2429.4						2267.84	-43.912	-41.432	-39.976	-38.832		897.546	416.843	558.313	389.903	57.2585
2271.69	-280.212	-297.36	-303.708	-313.632		899.844	4085.24	3295.89	2596.2	2382.2						2269.76	-43.952	-41.456	-40.016	-38.896		898.694	414.203	500.823	385.323	80.7739
2273.62	-280.332	-297.456	-303.744	-313.884		900.992	4151.73	3344.16	2638.01	2420.01						2271.69	-43.952	-41.48	-39.992	-38.952		899.844	384.965	574.885	331.895	85.4604
2275.55	-280.056	-297.468	-303.792	-314.052		902.14	4146.22	3351.42	2631.81	2432.81						2273.62	-43.952	-41.496	-39.96	-38.96		900.992	430.485	561.445	340.365	64.7059
2277.48	-280.368	-297.432	-303.84	-314.1		903.289	4191.71	3334.68	2615.61	2421.61						2275.55	-43.912	-41.488	-39.928	-38.92		902.14	405.175	543.495	370.225	65.4814
2279.41	-280.992	-297.6	-304.164	-314.4		904.436	4164.2	3372.94	2626.42	2434.42						2277.48	-43.88	-41.496	-39.92	-38.872		903.289	389.776	568.836	384.936	61.0474
2281.33	-281.256	-298.236	-304.956	-314.964		905.585	4160.7	3376.2	2615.22	2470.22						2279.41	-43.896	-41.536	-39.944	-38.84		904.436	436.836	561.156	374.416	54.8224
2283.26	-281.016	-298.692	-305.22	-315.336		906.732	4204.19	3360.47	2613.02	2424.03						2281.33	-43.888	-41.568	-39.968	-38.88		905.585	435.317	564.807	348.387	71.5884
2285.19	-280.524	-298.44	-304.86	-315.528		907.879	4235.68	3390.73	2637.83	2433.83						2283.26	-43.816	-41.488	-39.952	-38.864		906.732	447.757	521.657	390.687	85.0933
2287.12	-280.236	-297.912	-304.908	-315.18		909.027	4214.17	3373.99	2589.63	2417.63						2285.19	-43.856	-41.368	-39.96	-38.904		907.879	443.356	561.916	430.886	107.818
2289.05	-280.428	-297.768	-305.256	-314.736		910.174	4182.66	3371.25	2654.43	2448.43						2287.12	-44.096	-41.392	-40.12	-39.192		909.027	442.406	566.006	402.456	68.8538
2290.98	-280.704	-297.96	-305.04	-314.676		911.32	4199.15	3389.51	2639.24	2480.24						2289.05	-44.328	-41.488	-40.304	-39.52		910.174	432.286	575.906	414.446	101.649
2292.91	-280.728	-297.888	-304.452	-314.316		912.468	4185.64	3379.77	2653.04	2481.04						2290.98	-44.592	-41.576	-40.48	-39.848		911.32	451.685	545.995	381.575	91.3232
2294.83	-280.896	-297.744	-304.428	-313.872		913.614	4234.13	3379.04	2712.84	2453.84						2292.91	-44.952	-41.72	-40.72	-40.256		912.468	449.155	522.975	422.925	74.3887
2296.76	-281.04	-297.78	-304.428	-313.608		914.76	4213.62	3396.3	2688.64	2475.64						2294.83	-45.264	-41.832	-40.928	-40.648		913.614	513.135	570.805	441.555	73.3231
2298.69	-280.608	-297.816	-303.876	-313.284		915.907	4222.11	3402.56	2670.45	2494.45						2296.76	-45.6	-41.88	-41.112	-41.08		914.76	497.284	592.944	422.804	83.7176
2300.62	-280.2	-297.792	-303.36	-312.9		917.053	4247.6	3376.82	2665.25	2470.25						2298.69	-46.04	-41.992	-41.36	-41.632		915.907	536.813	586.293	420.663	141.303
2302.55	-280.104	-297.576	-302.844	-312.252		918.198	4249.09	3437.08	2685.05	2470.05						2300.62	-46.592	-42.088	-41.632	-42.216		917.053	471.532	584.182	437.332	125.267
2304.48	-279.744	-297.144	-301.944	-311.232		919.345	4221.58	3438.34	2672.85	2524.85						2302.55	-47.232	-42.104	-41.912	-42.84		918.198	471.901	561.721	430.021	150.681
2306.4	-279.288	-296.604	-300.816	-309.744		920.49	4243.07	3429.6	2683.65	2511.65						2304.48	-47.888	-42.144	-42.312	-43.64		919.345	506.99	603.45	417.62	114.166
2308.33	-279.084	-295.98	-300.084	-308.232		921.635	4226.56	3431.86	2669.45	2529.45						2306.4	-48.744	-42.232	-42.824	-44.696		920.49	495.609	586.599	444.099	155.83
2310.26	-278.592	-295.38	-299.472	-306.924		922.779	4257.05	3430.11	2685.26	2523.26						2308.33	-49.768	-42.336	-43.384	-45.92		921.635	542.567	616.987	460.617	129.754
2312.19	-277.692	-294.792	-297.864	-304.992		923.925	4222.53	3441.38	2705.06	2505.06						2310.26	-50.856	-42.512	-44	-47.176		922.779	542.615	625.675	423.735	158.027
2314.12	-277.176	-294.084	-296.076	-302.772		925.07	4260.02	3460.63	2752.86	2536.86						2312.19	-52	-42.704	-44.648	-48.48		923.925	545.514	625.964	464.494	130.382
2316.05	-276.624	-292.776	-294.456	-300.564		926.214	4315.51	3469.89	2727.66	2530.66						2314.12	-53.016	-42.784	-45.192	-49.704		925.07	494.723	670.523	488.433	150.766
2317.97	-275.268	-291.108	-292.272	-297.888		927.358	4349	3503.15	2745.46	2579.46						2316.05	-54.144	-42.864	-45.832	-51.048		926.214	520.511	651.571	508.861	157.829
2319.9	-273.888	-289.98	-290.208	-295.236		928.503	4351.48	3543.41	2711.26	2612.26						2317.97	-55.672	-43.04	-46.664	-52.824		927.358	531.618	699.518	527.358	242.633
2321.83	-273.024	-288.972	-288.468	-293.052		929.646	4363.97	3563.67	2759.06	2658.06						2319.9	-57.216	-43.256	-47.528	-54.72		928.503	620.217	725.987	575.587	210.787
2323.76	-272.616	-288.444	-287.172	-291.636		930.79	4454.45	3544.92	2833.86	2610.86						2321.83	-58.632	-43.624	-48.416	-56.376		929.646	635.364	783.464	578.664	258.369
2325.69	-272.46	-288.516	-286.548	-290.328		931.933	4435.94	3572.18	2810.66	2641.66						2323.76	-59.68	-43.864	-49	-57.48		930.79	661.882	814.702	638.002	304.983
2327.62	-271.836	-287.508	-285.636	-287.928		933.076	4430.43	3618.44	2853.46	2647.46						2325.69	-60.408	-43.936	-49.4	-58.256		931.933	707.559	798.159	705.709	326.806
2329.55	-271.14	-286.356	-284.268	-285.948		934.219	4410.91	3582.7	2829.26	2680.26						2327.62	-61.568	-44.264	-50.128	-59.568		933.076	702.336	773.676	682.246	332.539
2331.47	-271.116	-286.32	-283.464	-285.708		935.363	4392.4	3595.95	2815.06	2638.06						2329.55	-62.744	-44.472	-50.768	-61.04		934.219	731.644	797.364	643.664	344.132
2333.4	-270.864	-286.152	-283.08	-285.552		936.506	4392.89	3595.21	2778.86	2648.86						2331.47	-63.016	-44.368	-50.928	-61.584		935.363	642.421	797.081	613.131	297.595
2335.33	-269.988	-285.552	-282.192	-284.568		937.648	4352.37	3548.47	2723.66	2554.66						2333.4	-63.096	-44.368	-51.064	-61.808		936.506	667.299	737.179	615.639	268.658
2337.26	-269.04	-284.748	-280.848	-282.984		938.791	4322.85	3427.72	2714.46	2571.46						2335.33	-63.568	-44.376	-51.368	-62.368		937.648	626.075	721.015	551.105	222.4
2339.19	-268.404	-284.256	-279.948	-281.664		939.933	4307.34	3454.98	2696.26	2509.26						2337.26	-64.128	-44.376	-51.68	-63		938.791	604.453	653.173	562.383	196.883
2341.12	-268.992	-284.76	-280.74	-282.372		941.074	4270.82	3453.23	2698.06	2509.06						2339.19	-64.824	-44.584	-52.04	-63.688		939.933	563.549	677.279	538.549	202.386
2343.04	-270.84	-286.128	-283.272	-285.132		942.216	4261.31	3443.49	2679.86	2481.86						2341.12	-65.248	-44.904	-52.264	-63.944		941.074	518.885	660.305	496.805	135.888
2344.97	-273.552	-289.176	-287.616	-290.568		943.358	4263.79	3461.75	2688.66	2508.66						2343.04	-65.296	-45.128	-52.256	-63.8		942.216	487.302	626.322	436.292	154.65
2346.9	-276.336	-292.884	-292.872	-298.128		944.5	4204.27	3441	2649.46	2500.46						2344.97	-63.552	-44.696	-51.232	-62.064		943.358	496.938	603.068	435.218	131.633
2348.83	-276.732	-293.424	-293.904	-300.324		945.642	4251.76	3415.26	2652.25	2470.25						2346.9	-59.264	-43.92	-48.904	-57.448		944.5	476.585	560.885	453.995	100.595
2350.76	-273.96	-289.968	-288.744	-294.12		946.783	4258.24	3414.51	2655.05	2456.05						2348.83	-57.744	-43.88	-48.16	-55.504		945.642	493.142	568.372	446.992	122.527
2352.69	-270.168	-285.288	-282.012	-285.636		947.923	4265.72	3426.77	2652.85	2458.85						2350.76	-61.136	-44.488	-50.168	-59.248		946.783	444.078	569.228	442.388	104.729
2354.61	-267.84	-282.108	-277.704	-279.264		949.064	4262.21	3442.02	2684.65	2475.65						2352.69	-65.656	-45.032	-52.712	-64.64		947.923	430.023	580.413	436.393	101.021
2356.54	-266.88	-281.088	-275.724	-275.196		950.205	4258.69	3386.28	2643.45	2450.45						2354.61	-68.4	-45.216	-54.08	-67.928		949.064	459.879	568.819	391.959	107.363
2358.47	-266.28	-281.208	-274.8	-273.468		951.345	4249.17	3432.53	2674.25	2469.25						2356.54	-70.344	-45.28	-55.04	-70.16		950.205	474.065	562.045	434.115	102.645
2360.4	-266.52	-281.748	-274.692	-273.204		952.485	4320.65	3402.78	2608.04	2414.04						2358.47	-71.568	-45.376	-55.76	-71.616		951.345	443.34	569.85	396.87	65.046
2362.33	-267.492	-282.756	-275.796	-274.38		953.625	4209.13	3397.04	2613.84	2445.84						2360.4	-72	-45.56	-56.04	-72.04		952.485	484.446	547.356	393.146	32.6174
2364.26	-268.464	-283.788	-277.332	-276.768		954.765	4266.62	3388.29	2629.64	2492.64						2362.33	-71.472	-45.496	-55.76	-71.408		953.625	460.321	518.751	397.491	24.8888
2366.19	-269.712	-284.892	-279.54	-279.456		955.904	4303.1	3434.54	2681.44	2442.44						2364.26	-70.088	-45.232	-55.072	-70.008		954.765	452.057	554.667	383.907	79.9402
2368.11	-271.572	-286.596	-282.792	-283.068		957.044	4216.58	3413.8	2613.23	2439.23						2366.19	-68.248	-45.008	-54.12	-68.032		955.904	464.931	555.811	388.091	40.301
2370.04	-273.6	-288.516	-286.02	-287.796		958.183	4272.06	3438.05	2659.03	2466.03						2368.11	-65.752	-44.488	-52.672	-65.36		957.044	465.357	554.877	398.307	64.3724
2371.97	-275.808	-290.856	-289.848	-293.304		959.322	4238.54	3413.3	2663.83	2467.83						2370.04	-62.952	-43.904	-51.208	-62.512		958.183	433.592	556.502	402.542	94.8933
2373.9	-278.22	-293.808	-294.696	-299.712		960.461	4269.02	3400.55	2629.63	2443.63						2371.97	-60.384	-43.664	-49.976	-59.664		959.322	455.176	576.426	367.666	77.5242
2375.83	-280.032	-296.16	-298.896	-305.604		961.6	4285.5	3439.81	2591.42	2488.42						2373.9	-57.624	-43.376	-48.432	-56.392		960.461	464.921	515.911	417.421	54.0751
2377.76	-281.436	-297.756	-302.256	-310.008		962.738	4234.98	3395.06	2636.22	2462.22						2375.83	-54.32	-42.776	-46.504	-52.584		961.6	433.626	540.836	379.816	78.736
2379.68	-282.672	-299.28	-305.208	-313.848		963.877	4250.46	3361.31	2643.02	2457.01						2377.76	-51.072	-42.296	-44.752	-48.848		962.738	448.36	538.77	383.46	69.2364
2381.61	-283.656	-300.504	-307.212	-317.028		965.015	4220.94	3387.56	2640.81	2433.81						2379.68	-48.568	-42.328	-43.488	-45.888		963.877	418.085	534.895	386.785	75.7373
2383.54	-284.7	-301.488	-308.448	-319.2		966.151	4257.42	3425.81	2660.61	2439.61						2381.61	-46.856	-42.504	-42.576	-43.736		965.015	447.079	526.729	385.539	76.7077
2385.47	-285	-302.22	-309.144	-320.412		967.289	4190.89	3402.06	2634.4	2475.4						2383.54	-45.68	-42.472	-41.944	-42.248		966.151	447.982	527.432	364.032	81.347
2387.4	-284.796	-302.556	-309.552	-320.964		968.427	4176.37	3395.32	2648.2	2450.2						2385.47	-44.92	-42.448	-41.648	-41.36		967.289	414.816	543.886	381.616	51.0874
2389.33	-284.928	-302.772	-310.176	-321.516		969.565	4257.85	3382.57	2627	2427						2387.4	-44.488	-42.528	-41.528	-40.896		968.427	452.39	543.51	353.44	69.7878
2391.26	-285.192	-303.084	-310.692	-322.02		970.702	4273.33	3436.82	2665.79	2442.79						2389.33	-44.328	-42.632	-41.432	-40.672		969.565	433.955	529.405	394.165	41.6281
2393.18	-285.624	-303.264	-310.86	-322.368		971.839	4221.81	3360.07	2609.59	2419.59						2391.26	-44.312	-42.72	-41.464	-40.608		970.702	439.338	525.558	365.988	76.968
2395.11	-285.66	-303.168	-310.884	-322.512		972.976	4258.28	3392.32	2667.38	2465.38						2393.18	-44.336	-42.776	-41.568	-40.648		971.839	460.262	549.022	389.242	60.6679
2397.04	-285.504	-303.444	-310.98	-322.824		974.113	4224.76	3434.57	2640.18	2439.18						2395.11	-44.376	-42.776	-41.592	-40.712		972.976	424.965	549.635	360.555	83.8878
2398.97	-285.828	-303.912	-311.412	-323.388		975.248	4247.24	3393.82	2626.97	2438.97						2397.04	-44.4	-42.752	-41.56	-40.72		974.113	444.379	499.289	373.879	64.6376
2400.9	-286.068	-303.78	-311.808	-323.604		976.385	4251.72	3389.07	2626.77	2457.77						2398.97	-44.464	-42.768	-41.488	-40.72		975.248	411.171	480.301	400.921	61.5165
2402.83	-286.368	-303.768	-311.904	-323.82		977.521	4233.19	3352.32	2631.57	2431.57						2400.9	-44.488	-42.784	-41.464	-40.672		976.385	365.775	532.165	417.075	49.7064
2404.75	-286.656	-304.008	-311.736	-323.844		978.657	4209.67	3408.56	2615.36	2459.36						2402.83	-44.44	-42.768	-41.56	-40.632		977.521	403.418	541.458	363.998	61.8057
2406.68	-286.404	-303.852	-311.376	-323.496		979.793	4240.14	3384.81	2646.15	2420.15						2404.75	-44.416	-42.776	-41.624	-40.712		978.657	396.921	526.901	379.051	48.3251
2408.61	-286.248	-303.852	-311.124	-323.508		980.927	4254.62	3412.06	2635.95	2449.95						2406.68	-44.432	-42.84	-41.64	-40.808		979.793	399.834	528.344	380.154	71.8344
2410.54	-286.536	-304.356	-311.34	-323.856		982.063	4202.1	3373.31	2631.74	2417.74						2408.61	-44.456	-42.88	-41.632	-40.832		980.927	442.575	552.605	350.625	76.2928
2412.47	-286.86	-304.944	-312.096	-324.3		983.198	4269.57	3397.56	2650.54	2408.54						2410.54	-44.424	-42.848	-41.552	-40.776		982.063	408.428	520.808	364.928	78.5021
2414.4	-287.028	-305.328	-312.732	-324.588		984.333	4231.05	3444.81	2620.33	2454.33						2412.47	-44.36	-42.848	-41.504	-40.752		983.198	417.411	536.911	387.641	43.851
2416.32	-287.304	-305.496	-312.912	-324.72		985.469	4209.52	3428.05	2618.13	2443.13						2414.4	-44.352	-42.872	-41.6	-40.816		984.333	423.313	549.013	354.793	70.3298
2418.25	-287.676	-305.424	-313.056	-324.816		986.602	4243.99	3381.3	2639.92	2419.92						2416.32	-44.416	-42.912	-41.736	-40.888		985.469	387.086	554.426	372.686	63.2592
2420.18	-287.712	-305.352	-313.116	-324.768		987.737	4241.47	3416.55	2624.71	2406.71						2418.25	-44.496	-42.992	-41.816	-40.944		986.602	423.547	530.737	361.237	61.577
2422.11	-287.496	-305.46	-313.104	-324.828		988.871	4189.94	3410.8	2671.51	2474.51						2420.18	-44.448	-42.944	-41.808	-40.992		987.737	410.74	529.89	381.09	53.8059
2424.04	-287.364	-305.556	-313.308	-325.176		990.004	4257.42	3416.05	2624.3	2441.3						2422.11	-44.344	-42.832	-41.768	-41.008		988.871	441.291	518.481	369.241	57.9742
2425.97	-287.328	-305.376	-313.356	-325.56		991.139	4234.89	3378.29	2642.09	2446.09						2424.04	-44.408	-42.864	-41.824	-41.024		990.004	435.292	521.042	352.772	88.502
2427.9	-287.508	-305.064	-313.2	-325.776		992.273	4203.36	3425.54	2574.89	2451.89						2425.97	-44.528	-42.96	-41.912	-41.064		991.139	391.555	522.815	346.075	67.8009
2429.82	-287.916	-305.316	-313.308	-325.956		993.406	4191.84	3433.79	2623.68	2439.68						2427.9	-44.52	-43.032	-41.912	-41.128		992.273	404.697	523.477	368.487	35.7992
2431.75	-287.976	-305.592	-313.44	-325.728		994.539	4244.31	3421.03	2688.47	2431.47						2429.82	-44.472	-43.048	-41.88	-41.176		993.406	430.228	520.188	389.378	68.4271
2433.68	-287.604	-305.292	-313.2	-325.284		995.672	4283.78	3411.28	2653.27	2484.27						2431.75	-44.48	-43.064	-41.872	-41.2		994.539	390.339	516.989	376.429	45.4249
2435.61	-287.352	-305.304	-312.804	-325.344		996.806	4235.26	3361.52	2657.06	2411.06						2433.68	-44.536	-43.12	-41.928	-41.256		995.672	416.26	522.82	380.06	55.9827
2437.54	-287.4	-305.496	-312.864	-325.5		997.938	4306.73	3447.77	2667.85	2503.85						2435.61	-44.64	-43.184	-42.04	-41.344		996.806	445.642	539.632	395.072	86.3111
2439.47	-287.76	-305.592	-313.776	-325.872		999.07	4265.2	3419.01	2633.64	2459.64						2437.54	-44.76	-43.256	-42.152	-41.432		997.938	420.372	552.562	390.202	87.9784
2441.39	-288.324	-306.12	-314.616	-326.604		1000.2	4284.66	3444.26	2704.44	2460.43						2439.47	-44.84	-43.384	-42.28	-41.504		999.07	429.763	563.823	399.163	111.536
2443.32	-288.492	-306.468	-314.496	-326.76		1001.33	4284.15	3467.51	2681.23	2463.23						2441.39	-44.92	-43.504	-42.384	-41.616		1000.2	446.012	551.432	420.782	76.692
2445.25	-288.252	-306.3	-313.992	-326.472		1002.47	4262.62	3457.75	2644.02	2448.02						2443.32	-44.976	-43.536	-42.44	-41.744		1001.33	416.151	579.891	389.811	45.9283
2447.18	-288.276	-306.252	-313.968	-326.232		1003.6	4280.09	3444.99	2673.82	2483.82						2445.25	-44.888	-43.432	-42.376	-41.712		1002.47	458.317	576.237	409.237	90.0697
2449.11	-288.192	-306.372	-314.196	-326.208		1004.73	4305.55	3438.24	2631.61	2490.61						2447.18	-44.776	-43.336	-42.312	-41.616		1003.6	426.986	571.246	409.386	104.846
2451.04	-287.928	-306.264	-314.112	-326.412		1005.86	4339.02	3453.48	2658.4	2503.4						2449.11	-44.824	-43.352	-42.36	-41.616		1004.73	430.025	546.795	391.915	86.5223
2452.96	-288.348	-305.952	-314.004	-326.592		1006.99	4304.49	3391.72	2644.19	2499.19						2451.04	-44.888	-43.416	-42.376	-41.632		1005.86	450.285	595.425	395.345	95.7286
2454.89	-288.852	-305.88	-314.088	-326.856		1008.12	4303.96	3451.97	2660.98	2454.98						2452.96	-44.896	-43.536	-42.416	-41.712		1006.99	451.504	571.104	432.604	117.285
2456.82	-288.66	-305.832	-313.98	-326.844		1009.25	4292.43	3455.21	2693.77	2466.77						2454.89	-44.984	-43.672	-42.552	-41.872		1008.12	420.853	575.953	417.093	106.581
2458.75	-288.3	-305.64	-313.56	-326.4		1010.39	4275.9	3451.45	2654.56	2464.56						2456.82	-45.112	-43.752	-42.592	-41.92		1009.25	436.733	562.263	367.582	77.1775
2460.68	-288.168	-305.724	-313.236	-326.292		1011.52	4300.37	3480.7	2685.35	2480.35						2458.75	-45.096	-43.672	-42.512	-41.864		1010.39	416.368	583.448	419.458	94.7389
2462.61	-288.408	-306.216	-313.704	-326.616		1012.65	4340.85	3473.95	2671.15	2436.15						2460.68	-45.04	-43.56	-42.488	-41.896		1011.52	461.447	558.137	396.357	73.3752
2464.54	-288.588	-306.624	-314.328	-326.844		1013.78	4346.31	3424.18	2682.93	2451.93						2462.61	-45.104	-43.688	-42.624	-42.008		1012.65	432.687	560.496	418.486	77.7115
2466.46	-288.372	-306.504	-314.34	-326.94		1014.91	4283.77	3471.43	2722.73	2466.72						2464.54	-45.152	-43.792	-42.744	-42.032		1013.78	454.846	571.326	426.456	94.9878
2468.39	-288.552	-306.312	-314.508	-327.396		1016.04	4305.24	3485.67	2708.52	2485.52						2466.46	-45.056	-43.696	-42.696	-41.936		1014.91	490.695	562.345	432.725	91.0041
2470.32	-289.116	-306.324	-314.82	-328.008		1017.17	4351.71	3482.91	2690.31	2449.31						2468.39	-44.96	-43.64	-42.576	-41.872		1016.04	474.214	529.414	391.694	96.7004
2472.25	-289.176	-306.168	-314.82	-327.984		1018.29	4360.18	3423.15	2657.1	2469.1						2470.32	-44.992	-43.688	-42.56	-41.984		1017.17	457.384	547.514	384.464	112.257
2474.18	-288.888	-306.096	-314.688	-327.684		1019.42	4311.65	3482.4	2655.89	2464.89						2472.25	-45.048	-43.808	-42.688	-42.168		1018.29	476.217	566.677	440.407	103.008
2476.11	-288.936	-306.324	-314.676	-327.864		1020.55	4316.12	3464.64	2699.68	2489.68						2474.18	-45.032	-43.88	-42.816	-42.232		1019.42	459.586	554.746	428.076	92.4642
2478.03	-289.164	-306.684	-314.868	-328.272		1021.68	4349.59	3493.88	2694.47	2500.47						2476.11	-45.056	-43.88	-42.904	-42.208		1020.55	456.065	553.566	419.615	91.2905
2479.96	-289.092	-306.852	-315.108	-328.272		1022.81	4295.06	3491.13	2665.26	2496.26						2478.03	-45.08	-43.816	-42.88	-42.2		1021.68	452.735	605.665	414.885	91.0668
2481.89	-289.14	-306.84	-315.516	-328.164		1023.94	4354.51	3475.36	2679.05	2503.05						2479.96	-45.056	-43.744	-42.768	-42.176		1022.81	419.794	542.214	420.784	89.3431
2483.82	-289.512	-307.056	-315.648	-328.44		1025.07	4318.98	3520.6	2683.84	2481.84						2481.89	-45.176	-43.84	-42.816	-42.224		1023.94	458.123	573.973	407.283	81.0794
2485.75	-289.668	-307.272	-315.324	-328.56		1026.2	4355.45	3507.84	2718.63	2483.63						2483.82	-45.304	-43.96	-42.968	-42.32		1025.07	459.073	571.883	388.333	82.9857
2487.68	-289.656	-307.368	-315.624	-328.392		1027.32	4348.92	3512.09	2681.42	2462.42						2485.75	-45.272	-43.92	-43.008	-42.296		1026.2	489.312	573.292	404.012	77.292
2489.61	-289.656	-307.62	-316.32	-328.392		1028.45	4310.39	3471.33	2692.21	2456.21						2487.68	-45.256	-43.912	-42.976	-42.256		1027.32	492.705	591.355	404.585	96.6132
2491.53	-289.704	-307.944	-316.5	-328.536		1029.58	4349.85	3499.56	2675.99	2495.99						2489.61	-45.336	-43.984	-43	-42.408		1028.45	483.664	558.314	438.954	79.8295
2493.46	-289.884	-308.04	-316.32	-328.848		1030.71	4333.31	3460.8	2732.79	2474.78						2491.53	-45.392	-44	-43.08	-42.592		1029.58	455.364	562.024	405.864	84.5658
2495.39	-289.956	-307.92	-315.936	-329.328		1031.83	4341.78	3431.05	2669.58	2468.58						2493.46	-45.408	-44.008	-43.112	-42.6		1030.71	489.753	587.933	417.563	95.1621
2497.32	-290.016	-308.184	-315.888	-329.748		1032.96	4339.24	3462.28	2705.36	2477.36						2495.39	-45.44	-44.08	-43.144	-42.584		1031.83	486.186	574.876	442.286	76.9033
2499.25	-290.256	-308.568	-316.524	-329.964		1034.09	4309.71	3505.52	2682.15	2460.15						2497.32	-45.464	-44.112	-43.288	-42.624		1032.96	465.366	570.416	430.986	74.8196
2501.18	-290.268	-308.652	-316.836	-329.748		1035.21	4263.18	3469.77	2684.94	2484.94						2499.25	-45.504	-44.168	-43.432	-42.688		1034.09	475.195	534.885	410.055	79.6859
2503.1	-290.244	-308.796	-316.74	-329.82		1036.34	4362.63	3431	2646.73	2459.73						2501.18	-45.576	-44.28	-43.472	-42.816		1035.21	454.478	567.338	416.598	90.0771
2505.03	-290.76	-308.988	-316.992	-330.528		1037.46	4311.1	3492.24	2687.52	2452.52						2503.1	-45.608	-44.36	-43.464	-42.92		1036.34	457.427	596.087	406.947	100.013
2506.96	-291.252	-309.192	-317.136	-330.72		1038.59	4346.56	3477.47	2678.3	2487.3						2505.03	-45.592	-44.4	-43.464	-42.968		1037.46	478.111	597.121	411.741	73.9046
2508.89	-291.216	-309.42	-317.1	-330.42		1039.72	4303.03	3466.72	2666.09	2502.09						2506.96	-45.584	-44.4	-43.504	-43.04		1038.59	465.5	581.14	393.23	106.661
2510.82	-291.228	-309.516	-317.376	-330.648		1040.84	4308.5	3454.96	2660.88	2461.88						2508.89	-45.608	-44.392	-43.552	-43.096		1039.72	447.109	566.439	427.069	84.5872
2512.75	-291.372	-309.732	-317.616	-331.2		1041.97	4334.95	3502.19	2700.67	2474.67						2510.82	-45.696	-44.432	-43.592	-43.04		1040.84	451.832	590.082	407.222	69.4584
2514.67	-291.3	-309.756	-317.784	-331.476		1043.09	4326.42	3511.43	2678.46	2483.46						2512.75	-45.776	-44.472	-43.664	-43.04		1041.97	475.062	553.122	423.082	93.6647
2516.6	-291.3	-309.552	-318.096	-331.476		1044.22	4324.88	3486.67	2672.24	2450.24						2514.67	-45.776	-44.48	-43.68	-43.048		1043.09	441.165	522.275	406.325	82.6659
2518.53	-291.648	-309.66	-318.144	-331.548		1045.34	4319.35	3479.91	2645.03	2467.03						2516.6	-45.76	-44.52	-43.648	-43.048		1044.22	438.294	560.004	409.184	84.0822
2520.46	-291.936	-309.852	-317.94	-331.632		1046.47	4279.8	3488.14	2670.82	2490.82						2518.53	-45.864	-44.656	-43.768	-43.216		1045.34	425.277	584.467	399.047	101.393
2522.39	-292.02	-309.996	-317.964	-331.68		1047.59	4292.26	3474.37	2671.6	2459.6						2520.46	-45.976	-44.784	-43.888	-43.4		1046.47	429.187	570.267	387.737	78.5297
2524.32	-292.212	-310.344	-318.3	-331.98		1048.72	4314.73	3482.62	2658.39	2434.39						2522.39	-45.992	-44.832	-43.912	-43.456		1047.59	445.27	569.77	403.2	84.3609
2526.25	-292.68	-310.584	-318.42	-332.172		1049.84	4279.18	3472.85	2678.18	2499.18						2524.32	-45.992	-44.824	-43.976	-43.448		1048.72	445.529	559.799	382.199	109.577
2528.17	-293.112	-310.416	-318.216	-331.992		1050.97	4240.65	3451.09	2636.97	2504.97						2526.25	-46.008	-44.8	-44.008	-43.392		1049.84	426.142	585.352	394.702	110.448
2530.1	-293.052	-310.26	-318.264	-331.752		1052.09	4289.11	3423.32	2682.75	2458.75						2528.17	-45.976	-44.784	-43.952	-43.368		1050.97	446.692	560.682	410.382	87.1847
2532.03	-292.728	-310.344	-318.456	-331.596		1053.21	4284.56	3528.55	2597.54	2455.53						2530.1	-45.92	-44.736	-43.952	-43.464		1052.09	435.205	580.905	414.025	85.3159
2533.96	-292.728	-310.572	-318.552	-331.884		1054.34	4265.03	3458.8	2658.33	2426.33						2532.03	-45.944	-44.76	-44.088	-43.616		1053.21	456.688	586.518	429.228	63.5471
2535.89	-292.896	-310.764	-318.684	-332.376		1055.46	4294.49	3473.03	2678.11	2488.11						2533.96	-45.984	-44.8	-44.184	-43.656		1054.34	464.597	556.977	397.617	55.8534
2537.82	-293.052	-310.812	-318.792	-332.484		1056.58	4288.95	3438.26	2636.89	2480.89						2535.89	-45.984	-44.808	-44.144	-43.552		1055.46	475.911	561.641	383.631	93.8046
2539.74	-293.304	-311.04	-319.284	-332.76		1057.71	4315.4	3508.49	2652.68	2445.68						2537.82	-46.024	-44.856	-44.128	-43.504		1056.58	463.164	571.134	429.474	94.3158
2541.67	-293.364	-311.484	-319.656	-333.096		1058.83	4288.87	3397.74	2683.47	2473.47						2539.74	-46.08	-44.848	-44.104	-43.536		1057.71	442.703	563.373	413.793	72.8021
2543.6	-293.292	-311.52	-319.2	-332.772		1059.95	4280.33	3449.97	2672.25	2416.25						2541.67	-46.08	-44.832	-44.064	-43.56		1058.83	422.346	585.456	397.606	82.3033
2545.53	-293.508	-311.352	-319.14	-332.64		1061.07	4354.78	3430.2	2688.04	2455.04						2543.6	-46.08	-44.904	-44.096	-43.608		1059.95	407.279	559.439	431.409	89.4345
2547.46	-293.796	-311.544	-319.884	-333.228		1062.2	4301.24	3506.43	2646.82	2451.82						2545.53	-46.104	-44.936	-44.136	-43.664		1061.07	437.043	536.283	402.543	83.4457
2549.39	-293.796	-311.748	-320.148	-333.432		1063.32	4310.69	3490.66	2656.61	2460.61						2547.46	-46.168	-44.992	-44.216	-43.768		1062.2	452.832	540.522	390.422	76.502
2551.31	-293.688	-311.724	-319.86	-333.024		1064.44	4289.16	3431.91	2702.4	2483.4						2549.39	-46.184	-45.024	-44.264	-43.8		1063.32	461.465	549.035	402.045	54.2432
2553.24	-293.82	-311.82	-319.944	-332.892		1065.56	4321.62	3481.14	2674.18	2455.18						2551.31	-46.064	-44.912	-44.144	-43.688		1064.44	462.378	550.338	406.778	82.6744
2555.17	-294.156	-312.072	-320.256	-333.384		1066.68	4305.08	3447.37	2656.96	2469.96						2553.24	-46.024	-44.928	-44.136	-43.696		1065.56	431.682	576.172	399.642	93.7056
2557.1	-294.204	-312.12	-320.244	-333.804		1067.8	4295.53	3474.6	2647.75	2469.75						2555.17	-46.112	-45.048	-44.272	-43.792		1066.68	420.165	541.655	384.755	84.5968
2559.03	-294.192	-312.12	-320.268	-333.96		1068.93	4250.99	3470.84	2667.53	2501.53						2557.1	-46.096	-45.008	-44.304	-43.784		1067.8	437.798	548.468	382.738	116.348
2560.96	-294.336	-312.324	-320.472	-334.212		1070.05	4331.44	3495.07	2651.32	2490.32						2559.03	-46.056	-44.944	-44.24	-43.8		1068.93	412.617	565.117	395.417	84.9043
2562.89	-294.408	-312.348	-320.652	-334.464		1071.17	4335.9	3478.3	2680.1	2488.1						2560.96	-46.096	-44.952	-44.208	-43.824		1070.05	426.661	584.821	412.45	72.8255
2564.81	-294.768	-312.468	-321.06	-334.692		1072.29	4333.36	3493.53	2707.88	2456.88						2562.89	-46.16	-44.992	-44.304	-43.92		1071.17	461.814	570.594	391.044	79.3567
2566.74	-294.948	-312.696	-321.036	-334.512		1073.41	4310.81	3484.76	2662.67	2492.67						2564.81	-46.24	-45.088	-44.44	-44.072		1072.29	441.517	596.367	390.597	94.6579
2568.67	-294.624	-312.54	-320.364	-334.284		1074.53	4337.27	3452	2698.45	2472.45						2566.74	-46.256	-45.136	-44.464	-44.04		1073.41	442.59	571.22	432.6	88.6291
2570.6	-294.708	-312.696	-320.1	-334.824		1075.65	4320.72	3474.23	2690.24	2487.24						2568.67	-46.248	-45.136	-44.448	-44.016		1074.53	460.073	589.223	400.673	124.12
2572.53	-295.044	-312.996	-320.256	-335.016		1076.77	4280.18	3434.46	2685.02	2448.02						2570.6	-46.264	-45.184	-44.48	-44.112		1075.65	437.346	589.207	415.536	91.7615
2574.46	-295.14	-312.996	-320.472	-334.932		1077.89	4339.64	3475.69	2673.8	2469.8						2572.53	-46.216	-45.176	-44.512	-44.08		1076.77	446.37	597.47	428.28	96.5427
2576.38	-294.96	-313.2	-320.688	-335.22		1079.01	4360.09	3491.92	2676.59	2462.59						2574.46	-46.184	-45.112	-44.472	-43.992		1077.89	455.173	577.463	418.953	85.3739
2578.31	-294.84	-313.188	-320.904	-335.076		1080.13	4297.55	3468.16	2679.37	2460.37						2576.38	-46.272	-45.208	-44.52	-44.096		1079.01	459.086	575.706	423.506	86.2051
2580.24	-295.116	-312.816	-321.144	-335.052		1081.24	4306	3478.39	2705.16	2476.16						2578.31	-46.392	-45.384	-44.688	-44.272		1080.13	454.019	584.059	434.329	134.896
2582.17	-295.14	-312.54	-320.856	-335.076		1082.36	4373.46	3472.62	2680.94	2464.94						2580.24	-46.52	-45.52	-44.832	-44.408		1081.24	482.366	573.926	410.986	118.272
2584.1	-295.236	-312.708	-320.556	-334.68		1083.48	4368.92	3472.85	2689.72	2457.72						2582.17	-46.624	-45.64	-44.976	-44.56		1082.36	462.04	576.64	435.98	111.034
2586.03	-295.404	-313.176	-320.964	-334.632		1084.6	4318.36	3496.07	2681.5	2461.5						2584.1	-46.616	-45.624	-44.96	-44.552		1083.48	468.943	575.653	428.593	99.2348
2587.96	-294.84	-313.068	-321.264	-334.752		1085.72	4387.81	3438.3	2645.29	2500.28						2586.03	-46.568	-45.512	-44.84	-44.44		1084.6	482.266	567.326	409.256	102.786
2589.88	-294.408	-312.72	-321.216	-334.98		1086.84	4330.27	3498.54	2678.07	2502.07						2587.96	-46.632	-45.512	-44.928	-44.528		1085.72	443.869	559.879	416.619	101.607
2591.81	-294.372	-312.852	-321.24	-335.268		1087.96	4338.73	3537.77	2657.85	2497.85						2589.88	-46.72	-45.632	-45.056	-44.704		1086.84	444.732	568.842	406.912	80.6584
2593.74	-294.552	-313.26	-321.564	-335.232		1089.07	4350.17	3495.99	2679.63	2494.63						2591.81	-46.752	-45.744	-45.096	-44.784		1087.96	463.176	588.776	421.186	91.6196
2595.67	-295.176	-313.488	-322.02	-335.208		1090.19	4356.63	3533.22	2665.41	2509.41						2593.74	-46.768	-45.76	-45.144	-44.816		1089.07	450.983	582.983	425.673	113.036
2597.6	-295.332	-313.308	-321.876	-335.184		1091.31	4355.08	3547.45	2647.2	2509.2						2595.67	-46.792	-45.72	-45.112	-44.816		1090.19	485.826	563.796	394.596	113.197
2599.53	-295.176	-313.164	-321.456	-335.172		1092.43	4330.54	3518.69	2657.98	2495.98						2597.6	-46.736	-45.672	-45	-44.792		1091.31	446.169	543.299	406.949	89.1781
2601.45	-295.392	-313.452	-321.408	-335.388		1093.54	4339.98	3514.91	2655.76	2474.76						2599.53	-46.68	-45.696	-44.976	-44.84		1092.43	455.602	589.422	413.802	78.5493
2603.38	-295.572	-313.704	-321.372	-335.448		1094.66	4366.44	3523.14	2686.54	2451.54						2601.45	-46.736	-45.808	-45.056	-44.928		1093.54	444.319	586.809	415.209	92.1754
2605.31	-295.488	-313.74	-321.096	-335.424		1095.78	4346.89	3493.37	2650.33	2496.33						2603.38	-46.84	-45.824	-45.128	-44.952		1094.66	434.753	571.703	436.213	86.4966
2607.24	-295.332	-313.824	-321.084	-335.604		1096.89	4348.34	3506.59	2704.1	2504.1						2605.31	-46.936	-45.8	-45.176	-44.928		1095.78	448.456	562.146	439.556	120.998
2609.17	-295.62	-313.836	-321.72	-335.856		1098.01	4372.79	3503.82	2694.89	2499.89						2607.24	-46.968	-45.824	-45.224	-44.944		1096.89	431.373	558.223	426.863	106.234
2611.1	-295.824	-313.752	-322.14	-335.868		1099.13	4385.23	3528.05	2720.67	2464.66						2609.17	-46.904	-45.872	-45.24	-45.032		1098.01	455.986	587.896	408.566	90.9351
2613.02	-295.344	-313.668	-321.852	-335.688		1100.24	4327.69	3502.28	2682.45	2490.45						2611.1	-46.856	-45.92	-45.288	-45.104		1099.13	454.049	572.009	412.289	94.6563
2614.95	-295.284	-313.344	-321.684	-335.676		1101.36	4368.13	3497.5	2715.23	2497.23						2613.02	-46.8	-45.952	-45.312	-45.08		1100.24	463.216	572.186	389.916	98.8124
2616.88	-295.908	-313.332	-321.792	-335.964		1102.47	4352.59	3557.73	2715.01	2518.01						2614.95	-46.76	-45.912	-45.208	-45.072		1101.36	477.05	574.04	407.37	94.8436
2618.81	-296.328	-313.932	-321.864	-336.312		1103.59	4361.05	3501.96	2678.79	2490.79						2616.88	-46.816	-45.816	-45.144	-45.104		1102.47	494.127	595.897	408.317	104.53
2620.74	-296.304	-314.16	-322.056	-336.552		1104.7	4380.49	3461.18	2702.57	2489.57						2618.81	-46.856	-45.784	-45.232	-45.088		1103.59	469.67	566.07	404.29	97.4309
2622.67	-296.244	-313.992	-322.236	-336.876		1105.82	4379.93	3532.4	2699.35	2522.35						2620.74	-46.768	-45.776	-45.296	-45.024		1104.7	471.537	553.287	397.457	102.837
2624.6	-296.28	-314.028	-322.44	-337.056		1106.93	4352.39	3523.64	2694.13	2494.13						2622.67	-46.728	-45.76	-45.328	-45.024		1105.82	466.75	559.57	399.97	106.098
2626.52	-295.992	-314.184	-322.536	-336.78		1108.05	4381.83	3513.86	2683.91	2507.91						2624.6	-46.816	-45.832	-45.384	-45.152		1106.93	453.987	551.567	429.987	94.8043
2628.45	-295.956	-314.196	-322.368	-336.492		1109.16	4389.29	3531.09	2667.69	2523.69						2626.52	-46.816	-45.84	-45.36	-45.2		1108.05	444.671	563.5	428.31	88.6655
2630.38	-296.28	-314.016	-322.284	-336.312		1110.28	4365.73	3545.31	2732.47	2521.47						2628.45	-46.776	-45.808	-45.36	-45.2		1109.16	461.348	603.768	422.668	81.6416
2632.31	-296.028	-313.992	-322.248	-336.288		1111.39	4386.19	3541.54	2706.25	2512.25						2630.38	-46.792	-45.872	-45.432	-45.272		1110.28	478.301	610.591	428.641	79.4128
2634.24	-296.076	-314.028	-322.392	-336.588		1112.51	4397.63	3540.76	2719.03	2509.03						2632.31	-46.856	-45.976	-45.44	-45.328		1111.39	460.178	580.638	440.388	103.819
2636.17	-296.736	-313.848	-322.692	-336.876		1113.62	4386.07	3547.98	2659.81	2505.81						2634.24	-46.944	-46.12	-45.512	-45.392		1112.51	457.411	564.611	423.961	109.88
2638.09	-296.616	-313.728	-322.416	-336.528		1114.73	4448.53	3508.22	2737.59	2518.59						2636.17	-47.024	-46.264	-45.648	-45.52		1113.62	477.668	596.208	396.298	96.3362
2640.02	-295.872	-313.848	-322.044	-335.736		1115.85	4397.97	3507.44	2692.37	2492.37						2638.09	-47.144	-46.344	-45.736	-45.68		1114.73	485.875	585.255	423.675	89.7123
2641.95	-295.584	-314.052	-322.356	-335.832		1116.96	4386.41	3537.66	2726.15	2528.15						2640.02	-47.224	-46.4	-45.8	-45.808		1115.85	497.469	552.269	431.779	82.4535
2643.88	-295.848	-314.016	-322.44	-336.672		1118.07	4427.87	3548.89	2709.93	2503.93						2641.95	-47.232	-46.352	-45.824	-45.816		1116.96	487.866	554.026	413.106	103.1
2645.81	-296.136	-313.728	-322.152	-336.816		1119.19	4395.31	3539.11	2717.71	2507.71						2643.88	-47.296	-46.384	-45.92	-45.848		1118.07	481.183	552.043	416.163	92.0657
2647.74	-296.364	-313.872	-322.356	-336.84		1120.3	4457.76	3554.33	2684.48	2527.48						2645.81	-47.424	-46.624	-46.144	-46.008		1119.19	488.486	575.836	397.346	100.587
2649.66	-296.4	-314.1	-322.56	-337.14		1121.41	4466.2	3506.55	2689.26	2502.26						2647.74	-47.472	-46.76	-46.232	-46.096		1120.3	485.813	576.463	400.603	99.463
2651.59	-296.124	-313.896	-322.5	-336.876		1122.52	4447.65	3528.78	2691.05	2524.05						2649.66	-47.512	-46.776	-46.2	-46.152		1121.41	478.01	580.4	413.44	62.6991
2653.52	-296.256	-314.064	-322.62	-336.6		1123.64	4457.1	3505.01	2724.82	2493.82						2651.59	-47.648	-46.848	-46.32	-46.264		1122.52	469.717	600.177	417.717	75.7352
2655.45	-296.592	-314.28	-322.44	-336.564		1124.75	4460.54	3593.23	2733.6	2510.6						2653.52	-47.768	-46.872	-46.488	-46.296		1123.64	487.73	585.98	408.28	80.5564
2657.38	-296.22	-313.824	-321.9	-336.3		1125.86	4465.98	3530.45	2757.38	2503.38						2655.45	-47.816	-46.952	-46.592	-46.36		1124.75	498.267	604.327	420.858	77.8025
2659.31	-295.656	-313.476	-321.708	-336.312		1126.97	4452.43	3587.67	2754.15	2514.15						2657.38	-47.888	-47.112	-46.688	-46.488		1125.86	487.855	567.185	432.595	78.1686
2661.24	-295.788	-313.344	-321.972	-336.756		1128.08	4485.87	3565.89	2726.93	2493.93						2659.31	-47.888	-47.168	-46.68	-46.552		1126.97	497.702	595.482	399.222	128.105
2663.16	-296.472	-313.308	-322.284	-337.068		1129.19	4471.31	3558.11	2674.71	2525.71						2661.24	-47.808	-47.12	-46.56	-46.64		1128.08	476.579	594.639	432.059	118.031
2665.09	-296.772	-313.56	-322.26	-337.056		1130.31	4424.76	3581.33	2717.48	2521.48						2663.16	-47.784	-47.016	-46.504	-46.64		1129.19	494.006	560.886	436.306	118.097
2667.02	-296.4	-313.728	-322.272	-337.152		1131.42	4509.21	3547.56	2713.27	2503.27						2665.09	-47.872	-47.08	-46.656	-46.584		1130.31	496.039	585.179	419.999	100.158
2668.95	-295.896	-313.944	-322.572	-337.404		1132.53	4476.65	3545.78	2700.05	2529.05						2667.02	-48.024	-47.288	-46.888	-46.696		1131.42	526.126	591.586	437.886	119.154
2670.88	-295.668	-314.148	-322.632	-337.368		1133.64	4442.1	3555.01	2714.82	2523.82						2668.95	-48.072	-47.304	-46.92	-46.784		1132.53	534.903	594.783	420.653	102.83
2672.81	-296.076	-313.98	-322.392	-337.248		1134.75	4476.54	3540.23	2705.6	2554.6						2670.88	-48.016	-47.256	-46.832	-46.776		1133.64	498.46	600.69	415.86	83.5764
2674.73	-296.532	-313.728	-322.044	-337.32		1135.86	4430.98	3594.45	2707.38	2528.38						2672.81	-47.968	-47.28	-46.744	-46.712		1134.75	474.837	626.188	415.837	61.0725
2676.66	-296.352	-313.728	-321.996	-337.248		1136.97	4499.43	3571.67	2696.15	2478.15						2674.73	-48.016	-47.32	-46.736	-46.608		1135.86	497.975	604.235	413.105	102.819
2678.59	-296.208	-314.196	-322.548	-337.08		1138.08	4475.87	3541.89	2725.93	2501.93						2676.66	-48.144	-47.4	-46.84	-46.688		1136.97	504.322	592.582	400.892	111.395
2680.52	-296.328	-314.556	-322.956	-337.152		1139.19	4508.3	3581.1	2747.7	2494.7						2678.59	-48.192	-47.384	-46.896	-46.808		1138.08	463.969	583.369	401.419	103.101
2682.45	-296.4	-314.256	-322.872	-337.38		1140.3	4442.74	3563.32	2726.48	2525.48						2680.52	-48.176	-47.288	-46.912	-46.824		1139.19	467.046	589.986	395.096	104.987
2684.38	-296.376	-313.932	-322.74	-337.488		1141.41	4469.19	3540.54	2699.25	2538.25						2682.45	-48.168	-47.328	-46.984	-46.888		1140.3	495.123	581.363	407.503	91.453
2686.31	-296.268	-313.776	-322.56	-337.584		1142.51	4526.63	3590.76	2716.03	2480.03						2684.38	-48.08	-47.344	-46.992	-46.872		1141.41	503.92	577.53	443.2	99.7391
2688.23	-296.472	-313.788	-322.416	-337.836		1143.62	4481.07	3575.98	2754.81	2515.81						2686.31	-47.984	-47.4	-46.968	-46.832		1142.51	518.051	619.341	437.581	120.83
2690.16	-297.096	-314.4	-322.632	-338.172		1144.73	4465.52	3538.2	2734.59	2569.59						2688.23	-48.08	-47.552	-47.096	-46.952		1143.62	489.658	599.138	441.958	119.176
2692.09	-297.408	-315.012	-322.848	-338.292		1145.84	4506.96	3575.43	2736.36	2528.36						2690.16	-48.184	-47.52	-47.216	-47.024		1144.73	475.045	585.445	461.985	133.332
2694.02	-297.192	-315	-322.872	-337.932		1146.95	4511.4	3619.65	2732.14	2554.14						2692.09	-48.128	-47.4	-47.112	-46.976		1145.84	511.032	608.992	436.162	107.258
2695.95	-296.928	-314.808	-323.052	-337.644		1148.06	4509.83	3561.86	2735.91	2533.91						2694.02	-48.12	-47.376	-47.04	-47.008		1146.95	475.32	622.639	457.639	97.2645
2697.88	-296.832	-314.436	-323.148	-337.836		1149.17	4460.27	3574.08	2734.69	2552.69						2695.95	-48.2	-47.464	-47.128	-47.16		1148.06	504.057	597.767	406.507	124.361
2699.8	-296.736	-313.98	-322.944	-337.848		1150.27	4457.72	3584.3	2728.46	2540.46						2697.88	-48.264	-47.584	-47.184	-47.232		1149.17	515.474	617.384	423.624	107.137
2701.73	-296.448	-313.848	-322.596	-337.296		1151.38	4453.16	3585.52	2720.24	2512.24						2699.8	-48.24	-47.528	-47.152	-47.16		1150.27	518.945	594.035	420.375	96.9377
2703.66	-296.352	-314.184	-322.464	-337.212		1152.49	4448.59	3577.73	2730.01	2502.01						2701.73	-48.168	-47.424	-47.136	-47.128		1151.38	520.052	605.422	428.342	89.3538
2705.59	-296.46	-314.688	-322.68	-337.92		1153.6	4492.03	3595.95	2724.79	2492.79						2703.66	-48.144	-47.432	-47.184	-47.168		1152.49	502.509	599.539	452.559	99.3499
2707.52	-296.28	-314.604	-322.668	-338.04		1154.7	4524.48	3575.17	2745.56	2523.56						2705.59	-48.208	-47.496	-47.232	-47.176		1153.6	486.556	615.316	437.716	83.816
2709.45	-296.172	-314.112	-322.344	-337.848		1155.81	4503.91	3564.38	2712.33	2524.33						2707.52	-48.272	-47.6	-47.272	-47.264		1154.7	515.207	593.877	425.787	71.907
2711.37	-296.304	-314.112	-322.368	-338.34		1156.92	4504.35	3576.6	2702.11	2538.11						2709.45	-48.296	-47.672	-47.328	-47.384		1155.81	521.044	594.794	407.824	123.763
2713.3	-296.616	-314.712	-322.932	-338.556		1158.02	4496.79	3573.82	2667.89	2536.89						2711.37	-48.488	-47.792	-47.488	-47.504		1156.92	553.321	576.731	428.661	121.359
2715.23	-296.7	-314.892	-323.184	-338.088		1159.13	4492.22	3582.03	2742.66	2507.66						2713.3	-48.752	-47.976	-47.656	-47.656		1158.02	512.672	590.712	442.242	121.2
2717.16	-296.304	-314.388	-322.644	-337.764		1160.24	4533.66	3650.26	2703.44	2531.43						2715.23	-48.752	-47.968	-47.696	-47.712		1159.13	516.579	579.179	425.729	110.106
2719.09	-296.436	-314.34	-322.608	-337.716		1161.34	4486.1	3596.47	2722.21	2442.2						2717.16	-48.744	-47.968	-47.784	-47.728		1160.24	521.746	606.276	411.256	82.7824
2721.02	-296.628	-314.496	-323.148	-337.692		1162.45	4488.54	3561.69	2717.98	2536.98						2719.09	-48.816	-48.04	-47.816	-47.704		1161.34	539.397	630.687	436.257	109.863
2722.95	-296.4	-314.268	-323.28	-337.932		1163.55	4501.98	3577.91	2713.76	2514.76						2721.02	-48.808	-48	-47.768	-47.744		1162.45	541.725	586.475	419.414	94.1695
2724.87	-296.484	-314.148	-323.208	-338.1		1164.66	4527.41	3617.12	2708.53	2550.53						2722.95	-48.904	-48.08	-47.936	-47.912		1163.55	560.125	590.356	406.945	120.76
2726.8	-296.4	-313.668	-322.944	-337.668		1165.76	4604.85	3581.34	2761.31	2539.31						2724.87	-49.12	-48.272	-48.096	-48.04		1164.66	536.263	587.823	435.533	108.007
2728.73	-296.04	-313.14	-322.38	-337.476		1166.87	4539.28	3588.55	2700.08	2549.08						2726.8	-49.096	-48.296	-48.064	-48.08		1165.76	533.014	596.734	451.364	113.538
2730.66	-296.016	-313.548	-322.2	-337.86		1167.97	4563.73	3613.77	2759.85	2558.85						2728.73	-48.968	-48.28	-47.992	-48.136		1166.87	490.751	596.931	412.481	100.374
2732.59	-296.376	-314.208	-322.656	-338.256		1169.08	4553.16	3642.98	2755.62	2524.62						2730.66	-49.112	-48.424	-48.064	-48.304		1167.97	508.232	616.212	398.812	120.515
2734.52	-296.688	-314.556	-322.992	-338.304		1170.18	4547.59	3627.19	2761.39	2542.39						2732.59	-49.32	-48.6	-48.288	-48.456		1169.08	537.109	610.569	423.189	108.521
2736.44	-296.52	-314.736	-322.8	-338.124		1171.29	4575.03	3626.41	2733.17	2536.17						2734.52	-49.256	-48.576	-48.304	-48.376		1170.18	540.61	621.54	451.38	111.522
2738.37	-296.412	-314.58	-322.512	-338.076		1172.39	4552.46	3617.62	2744.94	2541.94						2736.44	-49.184	-48.48	-48.2	-48.328		1171.29	509.087	656.487	443.017	93.1379
2740.3	-296.52	-314.052	-322.356	-337.956		1173.5	4578.9	3661.84	2731.72	2526.72						2738.37	-49.184	-48.464	-48.216	-48.424		1172.39	544.918	635.318	423.668	113.899
2742.23	-296.424	-313.848	-322.44	-338.1		1174.6	4560.33	3584.05	2751.49	2533.49						2740.3	-49.208	-48.528	-48.224	-48.504		1173.5	541.325	634.615	449.335	127.695
2744.16	-296.28	-314.136	-322.488	-338.112		1175.7	4548.76	3590.26	2751.26	2548.26						2742.23	-49.36	-48.688	-48.32	-48.624		1174.6	569.476	647.056	456.326	133.776
2746.09	-296.112	-314.352	-322.284	-337.536		1176.81	4574.21	3610.48	2734.03	2555.03						2744.16	-49.48	-48.752	-48.456	-48.656		1175.7	536.677	621.927	472.717	162.937
2748.01	-296.112	-314.28	-322.524	-337.86		1177.91	4596.64	3620.69	2770.8	2555.8						2746.09	-49.472	-48.728	-48.528	-48.712		1176.81	571.004	626.914	444.264	179.483
2749.94	-296.316	-313.824	-323.232	-338.604		1179.01	4586.07	3688.9	2748.57	2549.57						2748.01	-49.48	-48.776	-48.624	-48.872		1177.91	577.815	641.245	453.465	171.564
2751.87	-296.052	-313.38	-323.208	-338.268		1180.12	4568.5	3676.11	2734.34	2565.34						2749.94	-49.512	-48.76	-48.632	-48.824		1179.01	537.516	656.746	472.916	135.155
2753.8	-295.464	-313.536	-322.644	-337.668		1181.22	4557.94	3624.33	2763.12	2537.12						2751.87	-49.608	-48.792	-48.632	-48.76		1180.12	524.103	627.343	496.543	156.461
2755.73	-295.38	-313.74	-322.308	-337.368		1182.32	4546.37	3652.54	2758.89	2554.89						2753.8	-49.688	-48.872	-48.712	-48.856		1181.22	520.074	630.184	490.934	145.482
2757.66	-295.44	-313.38	-321.66	-337.236		1183.42	4529.8	3634.75	2758.66	2560.66						2755.73	-49.72	-48.912	-48.8	-48.976		1182.32	516.145	679.315	480.965	154.993
2759.59	-295.02	-313.02	-320.88	-337.152		1184.53	4562.23	3650.96	2732.43	2553.43						2757.66	-49.816	-49.008	-48.92	-49.176		1183.42	570.776	665.466	478.846	115.494
2761.51	-294.816	-313.152	-320.832	-336.816		1185.63	4582.67	3557.18	2796.21	2543.21						2759.59	-49.864	-49.096	-49	-49.288		1184.53	529.783	671.063	480.463	188.91
2763.44	-295.14	-313.308	-321.48	-337.044		1186.73	4549.1	3642.39	2712.98	2518.98						2761.51	-49.872	-49.136	-49.04	-49.232		1185.63	537.234	700.224	462.704	161.021
2765.37	-295.188	-313.08	-322.092	-337.608		1187.83	4554.53	3605.6	2738.75	2561.75						2763.44	-49.92	-49.208	-49.08	-49.24		1186.73	554.485	657.875	506.185	154.622
2767.3	-294.924	-313.044	-322.116	-337.428		1188.93	4573.96	3606.81	2760.52	2540.52						2765.37	-49.992	-49.336	-49.144	-49.344		1187.83	569.796	654.496	505.276	141.703
2769.23	-294.78	-313.32	-321.792	-337.02		1190.04	4559.39	3603.02	2739.29	2524.29						2767.3	-50.096	-49.512	-49.248	-49.472		1188.93	530.077	633.627	523.787	166.994
2771.16	-294.672	-313.188	-321.348	-336.684		1191.14	4571.82	3623.23	2747.06	2599.06						2769.23	-50.136	-49.568	-49.296	-49.52		1190.04	587.344	628.444	502.324	129.8
2773.08	-294.648	-313.176	-321.084	-336.54		1192.24	4552.25	3650.44	2725.83	2523.83						2771.16	-50.056	-49.488	-49.248	-49.472		1191.14	569.365	675.695	514.435	164.571
2775.01	-294.708	-313.38	-321.144	-336.828		1193.34	4619.68	3617.65	2753.6	2552.6						2773.08	-50	-49.464	-49.256	-49.472		1192.24	585.516	648.616	481.626	138.582
2776.94	-294.48	-312.708	-320.832	-336.612		1194.44	4542.11	3622.86	2740.37	2521.37						2775.01	-50.112	-49.592	-49.416	-49.608		1193.34	550.577	665.407	460.197	131.943
2778.87	-294.3	-312.072	-320.604	-336.096		1195.54	4515.56	3659.09	2760.15	2589.14						2776.94	-50.28	-49.792	-49.536	-49.808		1194.44	583.658	659.558	497.338	139.634
2780.8	-294.648	-312.156	-320.868	-336.156		1196.64	4551.53	3653.61	2749.1	2589.45						2778.87	-50.384	-49.936	-49.656	-49.992		1195.54	587.699	645.969	489.989	151.015
2782.73	-295.02	-312.192	-320.796	-336.12		1197.74	4584.3	3660.47	2752.76	2535.18						2780.8	-50.48	-50.04	-49.864	-50.104		1196.64	539.59	650.7	464.59	171.596
2784.66	-294.804	-312.264	-320.316	-335.604		1198.84	4588.67	3597.75	2752.5	2531.78						2782.73	-50.592	-50.112	-49.976	-50.152		1197.74	566.691	617.491	518.491	177.257
2786.58	-294.24	-312.132	-319.668	-335.412		1199.94	4528.4	3612.53	2733.87	2557.28						2784.66	-50.648	-50.16	-50.008	-50.232		1198.84	548.492	648.152	487.272	171.608
2788.51	-294.06	-311.88	-319.452	-335.736		1201.04	4562.93	3618.89	2771.23	2606.12						2786.58	-50.656	-50.136	-50.04	-50.32		1199.94	558.183	632.503	492.883	161.549
2790.44	-293.952	-311.88	-319.872	-335.892		1202.14	4547.71	3607.37	2747.24	2551.46						2788.51	-50.728	-50.112	-50.04	-50.336		1201.04	569.294	643.744	499.854	188.92
2792.37	-293.736	-311.76	-320.004	-335.796		1203.24	4550.16	3581.81	2755.11	2563						2790.44	-50.832	-50.208	-50.088	-50.384		1202.14	536.585	678.175	493.585	183.021
2794.3	-294	-311.808	-319.812	-335.82		1204.34	4580.93	3601.69	2750.16	2564.8						2792.37	-50.92	-50.344	-50.2	-50.536		1203.24	573.256	704.326	512.016	179.192
2796.23	-293.952	-311.64	-319.584	-335.544		1205.44	4578.1	3622.62	2739.32	2564.41						2794.3	-51.088	-50.528	-50.4	-50.736		1204.34	541.607	655.227	490.907	182.753
2798.15	-293.268	-310.8	-319.188	-334.92		1206.54	4565.22	3635.44	2753.02	2552.67						2796.23	-51.288	-50.648	-50.576	-50.872		1205.44	562.108	649.918	517.748	141.064
2800.08	-292.728	-310.332	-318.708	-334.788		1207.63	4582.47	3603.47	2727.44	2593.98						2798.15	-51.376	-50.68	-50.656	-50.944		1206.54	537.849	658.379	456.279	165.075
2802.01	-292.476	-310.392	-318.528	-334.872		1208.73	4610.56	3638.59	2788.2	2550.89						2800.08	-51.416	-50.816	-50.792	-51.032		1207.63	554.514	628.514	475.804	188.371
2803.94	-292.716	-310.464	-318.852	-334.548		1209.83	4564.94	3563.68	2761.66	2541.59						2802.01	-51.424	-50.944	-50.872	-51.096		1208.73	592.705	635.285	498.145	170.902
2805.87	-293.052	-310.62	-318.876	-334.44		1210.93	4588.59	3615.86	2747.29	2552.76						2803.94	-51.48	-51.048	-50.904	-51.2		1209.83	570.016	660.776	481.766	147.393
2807.8	-293.004	-310.668	-318.528	-334.608		1212.03	4624.71	3633.23	2752.94	2541.47						2805.87	-51.608	-51.2	-50.992	-51.352		1210.93	561.857	641.037	478.527	153.354
2809.72	-292.86	-310.584	-318.36	-334.5		1213.12	4545.66	3614.02	2770.88	2552.34						2807.8	-51.696	-51.256	-51.04	-51.416		1212.03	558.128	649.488	465.768	174.885
2811.65	-292.44	-310.356	-318.288	-334.272		1214.22	4556.37	3585.48	2777.46	2518.73						2809.72	-51.776	-51.336	-51.112	-51.448		1213.12	567.163	665.753	487.093	117.511
2813.58	-291.828	-310.008	-318.468	-334.236		1215.32	4540.03	3609.78	2762.46	2530.65						2811.65	-51.792	-51.416	-51.224	-51.48		1214.22	545.424	667.154	483.394	138.702
2815.51	-291.648	-309.96	-318.588	-334.272		1216.42	4577.07	3631.94	2776.41	2554.53						2813.58	-51.704	-51.336	-51.24	-51.448		1215.32	535.285	609.375	491.975	168.163
2817.44	-291.672	-309.792	-318.228	-334.02		1217.51	4550.13	3651.16	2772.2	2546.42						2815.51	-51.664	-51.272	-51.256	-51.472		1216.42	564.576	633.086	458.456	132.524
2819.37	-291.408	-309.312	-317.616	-333.648		1218.61	4540.38	3587.19	2732.33	2551.52						2817.44	-51.824	-51.368	-51.408	-51.672		1217.51	577.301	625.631	447.771	124.89
2821.3	-290.94	-308.952	-317.292	-333.408		1219.71	4545.63	3628.41	2730.3	2545.96						2819.37	-52.008	-51.472	-51.568	-51.808		1218.61	563.732	658.482	482.002	115.601
2823.22	-290.7	-308.616	-317.64	-333.324		1220.8	4582.55	3591.71	2739.19	2534						2821.3	-51.992	-51.528	-51.584	-51.784		1219.71	515.473	644.883	474.143	130.572
2825.15	-290.832	-308.58	-318.144	-333.468		1221.9	4532.26	3582.77	2768.54	2541.53						2823.22	-52.064	-51.672	-51.664	-51.912		1220.8	582.038	624.448	469.158	139.328
2827.08	-291	-308.748	-318.264	-333.456		1222.99	4540.59	3607.3	2768.59	2542.93						2825.15	-52.256	-51.816	-51.768	-52.136		1221.9	558.899	578.759	458.589	139.669
2829.01	-291.012	-308.832	-318.012	-333.096		1224.09	4540.63	3614.02	2755.98	2547.33						2827.08	-52.296	-51.904	-51.792	-52.2		1222.99	550.004	620.144	473.644	118.555
2830.94	-291.156	-309.108	-317.508	-332.532		1225.19	4542.23	3622.91	2750.15	2578.12						2829.01	-52.384	-52.072	-51.928	-52.248		1224.09	513.285	605.255	465.605	110.446
2832.87	-291.312	-308.892	-317.076	-331.992		1226.28	4529.09	3610.11	2756.17	2527.82						2830.94	-52.576	-52.232	-52.088	-52.384		1225.19	573.146	610.426	500.626	137.087
2834.79	-291.24	-308.208	-316.752	-331.92		1227.38	4541.68	3613.38	2731.04	2525.1						2832.87	-52.728	-52.336	-52.2	-52.52		1226.28	527.661	662.541	459.071	125.903
2836.72	-291.012	-307.884	-316.464	-332.316		1228.47	4486.57	3604.03	2738.49	2541.8						2834.79	-52.96	-52.472	-52.376	-52.688		1227.38	595.912	595.842	411.812	122.974
2838.65	-290.604	-307.704	-316.152	-332.46		1229.57	4537.19	3613.63	2763.2	2523.52						2836.72	-53.176	-52.656	-52.512	-52.896		1228.47	510.747	638.027	449.207	136.6
2840.58	-290.196	-307.524	-315.852	-332.268		1230.66	4516.47	3615.73	2739.4	2544.18						2838.65	-53.256	-52.832	-52.696	-53.128		1229.57	552.008	653.528	450.848	115.791
2842.51	-290.028	-307.308	-315.744	-332.544		1231.76	4544.59	3603.82	2774.42	2543.89						2840.58	-53.416	-52.992	-52.928	-53.336		1230.66	525.473	661.033	450.213	144.717
2844.44	-289.464	-306.732	-315.324	-332.172		1232.85	4556.73	3576.84	2756.06	2535.53						2842.51	-53.744	-53.272	-53.184	-53.624		1231.76	496.324	610.714	413.264	149.648
2846.36	-288.42	-306.108	-314.22	-330.12		1233.94	4525.38	3588.57	2754.91	2523.04						2844.44	-54.176	-53.736	-53.568	-54.064		1232.85	541.458	617.328	465.339	130.554
2848.29	-288.024	-306.06	-313.524	-328.872		1235.04	4543.98	3580.07	2727.85	2534.25						2846.36	-54.52	-54.136	-53.984	-54.352		1233.94	511.883	598.063	439.943	129.239
2850.22	-288.324	-306.504	-314.232	-329.28		1236.13	4499.29	3599.67	2732.26	2521.41						2848.29	-54.672	-54.272	-54.208	-54.44		1235.04	512.154	577.884	437.864	108.23
2852.15	-288.516	-306.816	-315.072	-329.736		1237.23	4506.28	3599.62	2732.41	2518.8						2850.22	-54.84	-54.344	-54.328	-54.616		1236.13	539.279	611.379	502.759	130.826
2854.08	-288.444	-306.816	-314.904	-329.964		1238.32	4466.98	3567.93	2733.63	2532.69						2852.15	-55.168	-54.656	-54.608	-54.976		1237.23	526.5	604.72	435.79	92.6573
2856.01	-288.3	-306.672	-314.484	-329.88		1239.41	4516.37	3568.39	2752.34	2521.72						2854.08	-55.424	-55.016	-54.872	-55.336		1238.32	540.545	628.915	449.095	108.013
2857.94	-287.988	-306.18	-313.92	-329.904		1240.51	4491.49	3538.04	2740.81	2524.14						2856.01	-55.376	-55.024	-54.928	-55.44		1239.41	510.34	577.39	410.4	147.159
2859.86	-287.472	-305.292	-313.368	-329.712		1241.6	4485.66	3576.38	2743.81	2520.84						2857.94	-55.24	-54.84	-54.952	-55.456		1240.51	505.841	606.141	422.511	104.98
2861.79	-287.088	-304.98	-313.128	-328.584		1242.69	4482.5	3575.32	2724.17	2517.46						2859.86	-55.312	-54.864	-55	-55.592		1241.6	538.466	620.646	469.586	63.526
2863.72	-286.848	-304.968	-312.66	-327.9		1243.79	4478.83	3591.24	2716.89	2536.38						2861.79	-55.352	-55	-55	-55.68		1242.69	514.761	595.551	453.871	140.212
2865.65	-286.716	-304.08	-312.048	-327.948		1244.88	4507.81	3571.09	2733.72	2521.27						2863.72	-55.208	-55.04	-55.032	-55.68		1243.79	513.252	644.882	431.822	90.1529
2867.58	-286.8	-303.384	-311.604	-327.972		1245.97	4503.79	3575.65	2718.44	2523.16						2865.65	-55.096	-55	-55.112	-55.72		1244.88	482.347	604.857	407.667	111.179
2869.51	-286.56	-303.3	-311.664	-328.164		1247.06	4457.88	3595.77	2727.13	2517.24						2867.58	-55.064	-54.936	-55.136	-55.752		1245.97	514.532	576.552	413.632	133.195
2871.43	-285.936	-302.7	-311.868	-328.236		1248.16	4452.57	3543.74	2725.02	2536.07						2869.51	-55.16	-55	-55.192	-55.816		1247.06	498.117	560.457	447.747	158.191
2873.36	-285.552	-301.932	-311.448	-327.84		1249.25	4474.67	3552.82	2710.05	2528.67						2871.43	-55.2	-55.064	-55.232	-55.848		1248.16	521.298	611.358	444.868	100.652
2875.29	-285.624	-301.944	-311.16	-327.348		1250.34	4461.15	3558.11	2725.31	2519.11						2873.36	-54.968	-54.896	-55.048	-55.76		1249.25	556.403	590.783	387.733	90.4275
2877.22	-285.66	-302.46	-311.04	-327.18		1251.43	4480.69	3564.26	2750.48	2523.12						2875.29	-54.856	-54.752	-54.912	-55.704		1250.34	494.947	582.757	417.787	92.1934
2879.15	-285.276	-302.7	-310.92	-327.312		1252.52	4464.96	3541.08	2720.08	2513						2877.22	-54.864	-54.68	-54.872	-55.608		1251.43	500.902	625.882	404.712	97.6593
2881.08	-284.904	-302.664	-311.088	-327.228		1253.61	4463.9	3544.74	2715.63	2505.36						2879.15	-54.696	-54.512	-54.728	-55.432		1252.52	543.077	616.467	403.417	146.765
2883.01	-284.592	-302.544	-310.86	-326.436		1254.7	4481.88	3566.39	2717.27	2506.8						2881.08	-54.632	-54.44	-54.696	-55.392		1253.61	548.762	617.972	442.582	107.771
2884.93	-284.22	-302.1	-310.308	-325.56		1255.79	4482.78	3579.78	2745.6	2502.94						2883.01	-54.712	-54.456	-54.68	-55.464		1254.7	525.927	569.607	435.137	117.097
2886.86	-284.016	-301.56	-309.768	-325.584		1256.88	4473.92	3569.26	2740.2	2527.63						2884.93	-54.792	-54.592	-54.704	-55.544		1255.79	523.822	583.722	485.232	98.5429
2888.79	-283.632	-301.308	-309.036	-325.62		1257.97	4493.78	3557.39	2726.09	2512.9						2886.86	-55	-54.792	-54.928	-55.632		1256.88	543.087	580.727	426.057	128.609
2890.72	-283.308	-301.2	-308.784	-325.332		1259.07	4444.06	3540.08	2706.13	2499.57						2888.79	-55.232	-54.848	-55.08	-55.752		1257.97	532.202	625.122	442.372	94.9547
2892.65	-283.524	-301.056	-309.444	-325.356		1260.15	4474.5	3557.54	2723.45	2511.91						2890.72	-55.368	-55.08	-55.232	-55.92		1259.07	555.833	585.093	476.333	108.396
2894.58	-283.644	-300.648	-309.912	-325.008		1261.24	4465.7	3539.26	2735.57	2509.56						2892.65	-55.624	-55.528	-55.536	-56.152		1260.15	500.262	649.641	398.502	98.9565
2896.5	-283.176	-299.916	-308.964	-324.624		1262.33	4476.34	3581.31	2751.94	2537.09						2894.58	-55.952	-55.784	-55.72	-56.4		1261.24	496.766	582.186	425.896	84.6824
2898.43	-282.648	-299.34	-307.824	-324.54		1263.42	4484.96	3548.91	2760.71	2528.06						2896.5	-56.144	-55.896	-55.856	-56.576		1262.33	523.791	569.091	427.611	113.398
2900.36	-282.516	-299.172	-307.86	-324.072		1264.51	4521.45	3543.53	2740.74	2509.75						2898.43	-56.424	-56.128	-56.112	-56.832		1263.42	517.096	587.066	432.986	131.374
2902.29	-282.744	-299.376	-308.268	-323.964		1265.6	4503.02	3553	2726.58	2514.18						2900.36	-56.776	-56.424	-56.4	-57.16		1264.51	544.671	589.121	445.771	80.5901
2904.22	-282.708	-299.76	-308.172	-324.288		1266.69	4504.45	3570.71	2751.11	2519.95						2902.29	-56.944	-56.664	-56.672	-57.384		1265.6	542.106	667.056	398.546	143.056
2906.15	-282.048	-299.64	-307.428	-323.928		1267.78	4481.17	3562.21	2771.54	2529.57						2904.22	-57.16	-57.008	-56.928	-57.608		1266.69	504.881	624.941	461.341	134.062
2908.07	-281.232	-298.752	-306.84	-323.052		1268.87	4482.38	3547.64	2736.22	2530.4						2906.15	-57.496	-57.416	-57.224	-57.848		1267.78	510.686	613.016	465.906	150.688
2910	-280.464	-297.852	-306.588	-322.332		1269.96	4507.34	3561.51	2733.46	2515.99						2908.07	-57.872	-57.72	-57.56	-58.08		1268.87	511.631	631.241	437.661	125.664
2911.93	-279.744	-297.516	-306	-321.804		1271.05	4539.44	3531.11	2745.44	2547.93						2910	-58.248	-58.04	-57.88	-58.392		1269.96	517.196	659.516	488.116	154.26
2913.86	-279.384	-297.324	-305.964	-321.456		1272.13	4527.94	3539.16	2746.01	2521.91						2911.93	-58.56	-58.392	-58.224	-58.728		1271.05	509	626.111	488.75	149.796
2915.79	-279.252	-297.216	-306.132	-321.504		1273.22	4487.97	3553.18	2780.28	2531.35						2913.86	-58.912	-58.584	-58.448	-58.896		1272.13	541.989	618.509	469.879	185.536
2917.72	-279.156	-297.276	-305.076	-321.48		1274.31	4507.25	3551.61	2756.35	2521.87						2915.79	-59.184	-58.648	-58.512	-58.92		1273.22	576.584	645.534	451.264	162.902
2919.65	-279.456	-296.964	-304.356	-321.444		1275.4	4510.58	3521.36	2745.26	2528.39						2917.72	-59.44	-58.872	-58.696	-59.168		1274.31	558.809	671.729	478.559	159.208
2921.57	-280.008	-296.544	-304.8	-321.576		1276.48	4490.36	3535.88	2741.4	2542.56						2919.65	-59.872	-59.256	-59.072	-59.68		1275.4	536.724	633.534	519.334	181.004
2923.5	-279.552	-296.46	-304.8	-321.156		1277.57	4564.99	3535.33	2755.3	2539.46						2921.57	-60.12	-59.488	-59.376	-60.008		1276.48	566.683	650.833	491.823	159.155
2925.43	-278.28	-296.064	-304.104	-320.484		1278.66	4541.5	3565.1	2737.77	2524.78						2923.5	-60.208	-59.648	-59.688	-60.232		1277.57	525.898	699.998	525.498	222.441
2927.36	-277.692	-294.84	-303.372	-319.812		1279.75	4540.12	3569.5	2753.96	2536.81						2925.43	-60.368	-59.928	-60.128	-60.584		1278.66	530.753	642.643	509.933	222.597
2929.29	-277.536	-293.796	-302.808	-319.332		1280.83	4509.19	3552.52	2805.63	2523.07						2927.36	-60.512	-60.088	-60.36	-60.808		1279.75	498.048	679.847	548.487	249.782
2931.22	-276.972	-293.844	-302.58	-319.092		1281.92	4547.48	3532.92	2777.77	2533.31						2929.29	-60.544	-60.096	-60.392	-60.88		1280.83	590.446	683.496	553.216	258.013
2933.14	-276.444	-293.832	-302.604	-318.024		1283.01	4497.76	3547.61	2773.79	2575.01						2931.22	-60.448	-60.08	-60.44	-60.912		1281.92	560.241	694.851	526.461	224.009
2935.07	-276.3	-293.232	-302.688	-316.668		1284.09	4539.06	3561.35	2765.3	2561.57						2933.14	-60.256	-59.92	-60.328	-60.864		1283.01	608.016	697.016	534.426	178.195
2937	-276.084	-292.896	-302.304	-316.224		1285.18	4536.82	3547.71	2777.56	2542.78						2935.07	-59.952	-59.664	-60.088	-60.76		1284.09	567.785	653.855	541.735	237.646
2938.93	-275.412	-292.524	-301.44	-316.308		1286.26	4521.88	3574.03	2763.14	2519.26						2937	-59.64	-59.536	-59.912	-60.632		1285.18	632.69	720.62	522.38	229.312
2940.86	-274.584	-292.08	-300.816	-316.392		1287.35	4533.09	3582.83	2774.38	2509.36						2938.93	-59.536	-59.472	-59.784	-60.56		1286.26	579.719	733.659	538.759	224.713
2942.79	-273.9	-291.792	-300.528	-316.272		1288.43	4536.09	3586.54	2779.96	2536.61						2940.86	-59.504	-59.368	-59.68	-60.544		1287.35	517.433	701.854	516.343	191.488
2944.71	-273.216	-290.76	-299.808	-315.96		1289.52	4524.73	3558.39	2802.69	2535.56						2942.79	-59.368	-59.232	-59.6	-60.368		1288.43	572.872	672.522	545.662	217.229
2946.64	-272.364	-289.404	-298.908	-315.168		1290.6	4513.06	3537.77	2780.31	2531.95						2944.71	-59.272	-59.12	-59.504	-60.168		1289.52	559.897	673.647	555.677	225.515
2948.57	-271.164	-289.224	-298.392	-313.932		1291.69	4522.89	3577.31	2759.64	2543.67						2946.64	-59.168	-59.064	-59.408	-60.208		1290.6	586.646	656.696	547.546	212.126
2950.5	-270.048	-289.524	-297.756	-313.092		1292.77	4525.48	3554.96	2771.44	2561.27						2948.57	-59.04	-58.912	-59.256	-60.184		1291.69	580.881	673.161	511.931	168.812
2952.43	-269.652	-288.888	-297.264	-312.696		1293.86	4557.5	3549.35	2743.64	2513.01						2950.5	-59.032	-58.776	-59.144	-60.064		1292.77	594.3	709.3	517.78	156.983
2954.36	-269.82	-287.772	-296.664	-312.288		1294.94	4531.77	3587.75	2817.35	2575.36						2952.43	-59.152	-58.936	-59.264	-60.16		1293.86	545.235	665.435	496.585	224.339
2956.29	-269.868	-287.328	-295.632	-311.856		1296.03	4533.22	3573.38	2792.89	2530.8						2954.36	-59.264	-59.152	-59.456	-60.272		1294.94	573.823	665.883	479.033	187.789
2958.21	-269.508	-287.112	-295.164	-311.844		1297.11	4525.4	3554.68	2782.95	2527.04						2956.29	-59.336	-59.16	-59.48	-60.264		1296.03	563.958	709.858	467.768	223.245
2960.14	-269.196	-286.584	-295.236	-311.892		1298.2	4530.38	3557.16	2786.26	2560.51						2958.21	-59.44	-59.2	-59.504	-60.36		1297.11	531.727	669.487	508.797	162.336
2962.07	-269.4	-286.38	-295.548	-311.628		1299.28	4549.21	3527.76	2786.15	2536.1						2960.14	-59.528	-59.312	-59.608	-60.472		1298.2	571.372	654.092	485.542	139.222
2964	-269.532	-286.38	-295.416	-311.736		1300.36	4534.23	3580.74	2783.86	2519.22						2962.07	-59.56	-59.28	-59.632	-60.448		1299.28	552.561	688.971	521.691	170.223
2965.93	-269.232	-286.104	-294.396	-311.376		1301.45	4501.67	3565.22	2769.57	2556.98						2964	-59.528	-59.192	-59.52	-60.376		1300.36	554.08	673.67	516.74	171.734
2967.86	-268.872	-285.792	-293.94	-310.08		1302.53	4516.6	3587.45	2790.87	2509.76						2965.93	-59.456	-59.152	-59.408	-60.216		1301.45	530.615	638.934	488.104	133.5
2969.78	-268.248	-285.504	-293.856	-309.456		1303.61	4535.86	3588.02	2801.53	2576.39						2967.86	-59.336	-59.04	-59.296	-59.944		1302.53	532.963	652.193	467.883	186.09
2971.71	-267.504	-285.264	-293.328	-309.504		1304.7	4529.75	3586.89	2804.48	2553.25						2969.78	-59.104	-58.944	-59.096	-59.744		1303.61	552.922	651.852	495.152	186.291
2973.64	-267.024	-285.096	-292.956	-309.216		1305.78	4528.49	3586.18	2804.57	2551.57						2971.71	-58.904	-58.888	-58.896	-59.6		1304.7	567.117	641.407	472.627	138.407
2975.57	-266.376	-284.604	-292.632	-308.652		1306.86	4582.89	3573.37	2768.33	2565.33						2973.64	-58.816	-58.672	-58.768	-59.472		1305.78	544.866	670.146	496.496	182.328
2977.5	-265.944	-283.956	-292.32	-308.304		1307.94	4493.31	3602.57	2797.09	2607.09						2975.57	-58.784	-58.456	-58.688	-59.392		1306.86	593.465	654.425	465.285	178.519
2979.43	-265.86	-283.512	-291.984	-308.424		1308.09	4517.73	3591.77	2772.85	2589.85						2977.5	-58.784	-58.392	-58.656	-59.296		1307.94	537.033	638.483	522.093	153.379
2981.36	-265.512	-283.2	-291.612	-308.664		1309.18	4529.14	3545.97	2806.62	2595.62						2979.43	-58.808	-58.368	-58.608	-59.2		1308.09	526.945	636.495	531.975	149.736
2983.28	-265.632	-283.284	-291.864	-308.508		1310.26	4496.55	3617.16	2796.37	2555.37						2981.36	-58.832	-58.368	-58.592	-59.168		1309.18	575.37	653.02	483.06	186.302
2985.21	-266.016	-283.344	-292.116	-307.848		1311.35	4498.97	3566.36	2863.14	2557.14						2983.28	-58.888	-58.504	-58.688	-59.256		1310.26	580.309	683.169	473.609	95.7226
2987.14	-265.488	-282.648	-291.54	-307.284		1312.43	4528.38	3644.55	2820.9	2554.9						2985.21	-59.056	-58.768	-58.856	-59.424		1311.35	584.703	614.313	472.353	129.668
2989.07	-264.78	-281.964	-290.844	-306.768		1313.52	4499.79	3600.74	2807.65	2572.65						2987.14	-59.272	-58.952	-58.904	-59.488		1312.43	541.772	687.962	473.542	169.549
2991	-264.072	-281.604	-290.412	-305.592		1314.6	4517.2	3610.94	2791.42	2555.42						2989.07	-59.352	-58.952	-58.84	-59.488		1313.52	569.987	621.967	452.897	134.915
2992.93	-263.208	-281.208	-290.016	-304.476		1315.69	4477.62	3565.14	2788.18	2559.18						2991	-59.4	-59.032	-59	-59.584		1314.6	575.296	655.656	505.996	90.436
2994.85	-263.256	-281.448	-289.26	-304.176		1316.77	4484.02	3590.33	2765.94	2588.94						2992.93	-59.6	-59.248	-59.368	-59.768		1315.69	532.771	648.841	444.301	124.522
2996.78	-263.076	-281.412	-288.156	-304.2		1317.86	4503.44	3556.53	2804.7	2562.7						2994.85	-59.872	-59.424	-59.624	-59.984		1316.77	553.59	619.22	465.72	127.483
2998.71	-261.744	-280.056	-287.64	-303.96		1318.94	4478.86	3616.73	2784.46	2537.46						2996.78	-60.008	-59.528	-59.624	-60.064		1317.86	557.905	645.315	452.945	155.739
3000.64	-261.276	-279.204	-287.628	-303.564		1320.02	4511.26	3558.91	2827.22	2587.22						2998.71	-60	-59.568	-59.536	-60.016		1318.94	556.653	645.123	489.293	160.079
3002.57	-261.156	-279.036	-287.052	-302.796		1321.11	4513.68	3581.11	2754.98	2555.98						3000.64	-60.112	-59.704	-59.544	-60.088		1320.02	522.212	651.662	436.692	137.54
3004.5	-260.4	-278.064	-286.032	-301.368		1322.19	4487.08	3593.3	2822.74	2543.74						3002.57	-60.28	-59.848	-59.648	-60.192		1321.11	565.967	642.867	468.207	107.046
3006.42	-259.956	-277.272	-285.456	-300.264		1323.27	4437.5	3550.5	2794.5	2566.5						3004.5	-60.456	-59.976	-59.944	-60.376		1322.19	551.546	615.306	456.286	132.167
3008.35	-259.08	-276.864	-284.916	-299.868		1324.35	4479.9	3561.69	2778.26	2545.26						3006.42	-60.752	-60.248	-60.32	-60.696		1323.27	540.445	662.525	447.025	105.788
3010.28	-258.288	-276.3	-284.1	-299.688		1325.44	4494.32	3557.89	2773.02	2547.02						3008.35	-60.992	-60.4	-60.432	-60.832		1324.35	522.984	591.313	487.253	133.208
3012.21	-258.096	-275.868	-283.44	-299.328		1326.52	4455.73	3562.07	2760.78	2479.78						3010.28	-61.184	-60.448	-60.432	-60.88		1325.44	522.748	599.798	432.318	131.924
3014.14	-257.22	-274.92	-282.576	-298.572		1327.6	4471.13	3557.26	2731.53	2520.53						3012.21	-61.368	-60.688	-60.608	-61.04		1326.52	554.587	691.797	470.117	189.005
3016.07	-256.224	-273.768	-281.976	-297.804		1328.69	4523.55	3539.46	2761.29	2540.29						3014.14	-61.472	-60.936	-60.88	-61.192		1327.6	530.096	631.216	462.816	107.926
3018	-255.24	-272.688	-281.544	-296.664		1329.77	4496.95	3531.65	2776.05	2531.05						3016.07	-61.664	-61.088	-61.088	-61.392		1328.69	507.121	606.721	454.981	145.292
3019.92	-253.896	-271.716	-280.524	-295.2		1330.85	4471.37	3525.85	2761.81	2513.81						3018	-61.96	-61.288	-61.176	-61.632		1329.77	533.46	622.37	493.1	77.4927
3021.85	-252.948	-271.476	-279.9	-294.264		1331.93	4493.77	3549.04	2774.57	2507.57						3019.92	-62.152	-61.464	-61.232	-61.824		1330.85	507.368	596.328	417.399	94.9435
3023.78	-252.36	-271.056	-279.288	-293.7		1333.01	4480.18	3539.22	2780.33	2487.32						3021.85	-62.232	-61.616	-61.376	-61.912		1331.93	556.967	675.047	483.167	163.054
3025.71	-251.712	-269.988	-278.028	-293.16		1334.09	4490.59	3581.42	2749.09	2506.09						3023.78	-62.312	-61.768	-61.616	-61.968		1333.01	551.976	623.666	467.276	112.485
3027.64	-250.932	-268.86	-277.284	-292.44		1335.18	4468	3505.61	2736.84	2530.84						3025.71	-62.464	-61.848	-61.776	-62.056		1334.09	546.655	616.745	429.005	139.486
3029.57	-250.296	-268.044	-276.408	-291.672		1336.26	4472.4	3523.8	2715.6	2536.6						3027.64	-62.6	-61.92	-61.864	-62.12		1335.18	540.66	651.66	432.92	185.272
3031.49	-249.384	-267.588	-274.728	-290.58		1337.34	4476.82	3543	2759.36	2465.36						3029.57	-62.752	-62.096	-62	-62.328		1336.26	508.979	617.989	493.859	171.413
3033.42	-248.076	-266.664	-273.66	-289.488		1338.42	4485.22	3542.19	2706.12	2521.12						3031.49	-62.92	-62.384	-62.152	-62.72		1337.34	524.727	614.397	471.717	156.153
3035.35	-247.356	-265.74	-273.444	-289.428		1339.5	4430.62	3533.38	2727.88	2443.88						3033.42	-63.064	-62.64	-62.32	-62.944		1338.42	511.736	625.156	467.346	128.934
3037.28	-246.528	-265.236	-272.736	-288.948		1340.58	4466.03	3537.56	2727.63	2504.63						3035.35	-63.256	-62.768	-62.536	-63.04		1339.5	536.205	618.435	496.015	143.985
3039.21	-245.46	-264.324	-271.656	-287.568		1341.66	4438.45	3479.76	2733.39	2516.39						3037.28	-63.48	-62.952	-62.824	-63.216		1340.58	515.924	635.504	448.454	123.486
3041.14	-245.328	-263.424	-270.84	-286.62		1342.74	4468.85	3542.95	2791.15	2507.15						3039.21	-63.736	-63.256	-63.104	-63.488		1341.66	500.783	643.753	457.743	181.837
3043.06	-244.872	-262.608	-269.676	-285.516		1343.82	4438.25	3488.14	2735.91	2533.91						3041.14	-63.976	-63.408	-63.184	-63.672		1342.74	524.961	625.371	494.711	170.077
3044.99	-243.54	-261.276	-268.212	-284.256		1344.9	4454.66	3492.33	2769.66	2513.66						3043.06	-64.12	-63.4	-63.16	-63.688		1343.82	581.36	624.07	440.33	159.068
3046.92	-242.508	-260.412	-267.636	-283.584		1345.98	4461.06	3547.51	2739.42	2530.42						3044.99	-64.28	-63.568	-63.304	-63.816		1344.9	560.149	603.329	466.179	124.209
3048.85	-241.92	-260.136	-267.504	-282.672		1347.06	4477.47	3478.7	2723.17	2511.17						3046.92	-64.528	-63.88	-63.624	-64.064		1345.98	524.718	599.808	505.458	139.95
3050.78	-241.296	-259.116	-266.328	-281.148		1348.14	4402.88	3515.9	2756.94	2502.94						3048.85	-64.784	-64.064	-63.944	-64.224		1347.06	533.227	581.807	491.047	129.341
3052.71	-240.12	-257.952	-264.96	-280.452		1349.22	4431.29	3500.09	2712.69	2505.69						3050.78	-64.96	-64.224	-64.208	-64.432		1348.14	522.015	599.945	421.405	140.331
3054.64	-238.944	-257.148	-264.408	-280.416		1350.3	4451.69	3523.28	2762.45	2453.45						3052.71	-65.08	-64.504	-64.384	-64.72		1349.22	496.964	650.704	489.144	130.602
3056.56	-237.828	-255.6	-263.496	-279		1351.37	4442.1	3511.47	2759.21	2518.2						3054.64	-65.288	-64.72	-64.52	-64.92		1350.3	555.603	620.813	480.643	145.493
3058.49	-236.052	-254.016	-262.164	-276.66		1352.45	4443.5	3520.65	2732.96	2512.96						3056.56	-65.536	-64.84	-64.688	-65.048		1351.37	523.076	589.096	487.176	153.589
3060.42	-235.296	-253.164	-261.084	-275.496		1353.53	4385.9	3508.84	2734.72	2513.72						3058.49	-65.76	-65.08	-64.856	-65.192		1352.45	556.924	630.024	497.034	202.209
3062.35	-235.416	-251.952	-259.752	-274.956		1354.61	4461.31	3514.03	2706.47	2503.47						3060.42	-65.952	-65.336	-65.056	-65.392		1353.53	536.303	608.793	494.943	151.19
3064.28	-234.216	-250.416	-258.372	-273.648		1355.69	4391.71	3472.22	2713.23	2497.23						3062.35	-66.12	-65.472	-65.248	-65.616		1354.61	497.452	617.092	524.952	201.321
3066.21	-232.368	-248.964	-257.364	-272.136		1356.76	4402.11	3482.41	2708.99	2540.99						3064.28	-66.368	-65.592	-65.384	-65.904		1355.69	480.961	599.771	515.301	207.822
3068.13	-231.048	-247.908	-256.344	-271.284		1357.84	4397.52	3485.59	2707.74	2480.74						3066.21	-66.656	-65.688	-65.552	-66.176		1356.76	493.754	663.864	459.524	164.328
3070.06	-230.088	-247.656	-255.276	-270.972		1358.92	4415.92	3483.78	2695.5	2502.5						3068.13	-66.88	-65.824	-65.776	-66.32		1357.84	543.572	676.002	536.632	185.278
3071.99	-229.152	-247.308	-254.208	-270.732		1360	4444.33	3508.97	2722.25	2488.25						3070.06	-67.064	-66.128	-66.04	-66.496		1358.92	529.131	645.941	511.851	238.339
3073.92	-228.084	-246.324	-252.948	-269.412		1361.07	4372.72	3521.15	2712	2502						3071.99	-67.328	-66.504	-66.352	-66.72		1360	499.85	601.84	562.2	217.14
3075.85	-227.316	-244.74	-251.988	-267.804		1362.15	4447.12	3499.33	2736.76	2481.76						3073.92	-67.656	-66.832	-66.616	-66.864		1361.07	596.543	661.823	475.013	264.796
3077.78	-226.536	-243.096	-251.46	-266.952		1363.23	4364.53	3486.52	2693.51	2503.51						3075.85	-67.832	-67.048	-66.728	-67		1362.15	553.761	600.231	563.432	251.707
3079.71	-225.48	-242.412	-250.524	-265.548		1364.3	4450.93	3513.71	2688.27	2484.27						3077.78	-67.928	-67.224	-66.832	-67.24		1363.23	574.22	648.75	563.46	194.087
3081.63	-224.4	-241.8	-249	-263.856		1365.38	4429.33	3507.9	2692.03	2513.03						3079.71	-68.256	-67.472	-67.144	-67.52		1364.3	554.423	655.123	522.583	219.383
3083.56	-223.02	-240.612	-247.44	-262.8		1366.46	4438.74	3499.09	2695.78	2503.78						3081.63	-68.624	-67.72	-67.528	-67.776		1365.38	521.132	617.192	495.812	220.324
3085.49	-221.196	-239.676	-246.276	-261.492		1367.53	4412.14	3524.27	2718.54	2497.54						3083.56	-68.8	-67.952	-67.776	-68.096		1366.46	519.941	595.171	531.651	209.965
3087.42	-219.492	-238.464	-245.124	-259.728		1368.61	4403.53	3517.45	2675.29	2508.29						3085.49	-68.944	-68.16	-68.016	-68.328		1367.53	500.593	650.763	521.413	130.89
3089.35	-218.712	-236.892	-244.236	-258.324		1369.69	4407.94	3504.64	2709.04	2507.04						3087.42	-69.24	-68.424	-68.352	-68.488		1368.61	553.832	607.762	486.142	189.581
3091.28	-217.812	-235.524	-243.756	-257.268		1370.76	4407.34	3519.83	2716.8	2474.8						3089.35	-69.632	-68.8	-68.64	-68.8		1369.69	526.601	602.741	507.881	188.612
3093.2	-215.292	-233.364	-242.1	-255.912		1371.84	4438.74	3551.01	2683.56	2481.55						3091.28	-69.968	-69.12	-68.84	-69.032		1370.76	517.124	630.284	514.674	150.988
3095.13	-213.036	-231.192	-239.76	-254.376		1372.91	4471.14	3491.19	2728.3	2512.3						3093.2	-70.232	-69.32	-69.016	-69.168		1371.84	526.682	582.322	475.732	149.808
3097.06	-212.304	-230.76	-238.272	-252.804		1373.99	4409.54	3513.38	2717.06	2513.06						3095.13	-70.424	-69.504	-69.144	-69.424		1372.91	573.165	592.545	450.885	135.914
3098.99	-211.416	-229.908	-236.772	-251.172		1375.06	4409.94	3529.57	2719.82	2501.82						3097.06	-70.544	-69.616	-69.28	-69.6		1373.99	487.474	607.044	448.464	134.735
3100.92	-210.024	-227.448	-234.9	-249.852		1376.14	4437.34	3545.74	2701.57	2540.57						3098.99	-70.736	-69.792	-69.504	-69.712		1375.06	491.837	621.707	482.827	174.601
3102.85	-208.716	-225.72	-233.412	-248.316		1377.21	4478.74	3479.93	2733.32	2512.32						3100.92	-71.16	-70.144	-69.784	-69.936		1376.14	527.975	585.725	507.375	196.571
3104.77	-207.336	-224.784	-232.62	-246.432		1378.28	4477.14	3529.12	2695.08	2510.08						3102.85	-71.616	-70.464	-70.12	-70.264		1377.21	482.078	618.758	449.628	154.467
3106.7	-205.8	-223.008	-231.528	-244.656		1379.36	4437.53	3495.3	2747.83	2514.83						3104.77	-71.888	-70.76	-70.448	-70.64		1378.28	538.381	623.721	462.251	138.723
3108.63	-203.928	-220.476	-228.744	-242.976		1380.43	4428.94	3532.49	2702.58	2493.58						3106.7	-72.08	-71.032	-70.672	-70.856		1379.36	502.84	590.66	454.27	185.184
3110.56	-201.936	-218.448	-226.26	-241.524		1381.51	4484.33	3535.66	2728.33	2541.33						3108.63	-72.248	-71.248	-70.784	-70.912		1380.43	521.802	562.812	461.192	188.849
3112.49	-200.508	-217.464	-225.852	-239.988		1382.58	4485.73	3517.85	2755.09	2503.09						3110.56	-72.48	-71.608	-70.992	-71.152		1381.51	516.371	634.841	454.151	147.88
3114.42	-199.056	-216.492	-225.216	-238.416		1383.65	4440.12	3514.03	2697.84	2533.84						3112.49	-72.808	-71.944	-71.336	-71.616		1382.58	504.374	592.234	455.184	147.346
3116.35	-197.22	-215.04	-223.536	-237.12		1384.73	4508.53	3546.22	2712.59	2545.59						3114.42	-73.096	-72.064	-71.568	-71.848		1383.65	564.687	594.837	512.427	158.802
3118.27	-195.684	-213.168	-221.748	-235.524		1385.8	4490.93	3524.4	2780.35	2566.35						3116.35	-73.288	-72.184	-71.8	-71.888		1384.73	507.285	586.075	531.075	136.662
3120.2	-194.088	-211.32	-219.78	-233.496		1386.87	4442.32	3554.58	2733.1	2527.1						3118.27	-73.592	-72.464	-72.112	-72.2		1385.8	530.458	607.778	514.328	172.998
3122.13	-192.768	-210.288	-218.328	-231.708		1387.95	4450.73	3499.77	2750.85	2573.85						3120.2	-73.952	-72.808	-72.384	-72.624		1386.87	490.211	599.351	436.591	180.714
3124.06	-191.532	-208.944	-217.536	-230.412		1389.02	4499.12	3554.95	2726.6	2581.6						3122.13	-74.2	-73.12	-72.68	-72.864		1387.95	480.789	604.429	486	138.334
3125.99	-189.12	-207.192	-215.964	-229.044		1390.09	4446.51	3521.12	2762.35	2544.35						3124.06	-74.544	-73.4	-73.096	-73.12		1389.02	541.712	590.192	456.602	166.17
3127.92	-186.864	-205.86	-213.06	-226.536		1391.16	4508.91	3552.31	2729.11	2550.11						3125.99	-75.016	-73.728	-73.552	-73.544		1390.09	524.185	611.505	474.455	167.296
3129.84	-185.208	-204.06	-210.576	-223.968		1392.24	4476.3	3534.49	2769.86	2558.86						3127.92	-75.352	-74.032	-73.816	-73.824		1391.16	539.088	602.748	461.858	146.792
3131.77	-183.744	-202.14	-209.52	-223.032		1393.31	4469.71	3558.68	2735.61	2560.61						3129.84	-75.528	-74.256	-73.936	-73.872		1392.24	571.256	569.766	465.726	137.992
3133.7	-182.448	-200.124	-207.984	-221.82		1394.38	4450.1	3538.85	2779.36	2607.36						3131.77	-75.696	-74.488	-74.08	-74.08		1393.31	526.419	588.549	463.959	192.168
3135.63	-180.252	-197.76	-205.548	-219.6		1395.45	4492.49	3532.03	2703.11	2549.11						3133.7	-75.984	-74.688	-74.32	-74.448		1394.38	521.582	583.122	471.822	174.254
3137.56	-177.984	-196.2	-203.58	-218.208		1396.52	4473.89	3510.22	2742.87	2537.87						3135.63	-76.416	-74.984	-74.752	-74.768		1395.45	521.245	584.005	487.964	155.79
3139.49	-176.052	-194.688	-201.828	-216.876		1397.59	4466.28	3549.39	2764.62	2569.61						3137.56	-76.84	-75.456	-75.184	-75.032		1396.52	546.067	624.667	430.477	181.545
3141.41	-174.12	-192.324	-200.124	-214.728		1398.66	4475.68	3525.57	2791.36	2579.36						3139.49	-77.152	-75.824	-75.416	-75.32		1397.59	502.56	616.02	438.95	167.371
3143.34	-173.052	-190.248	-198.72	-212.412		1399.74	4463.08	3539.76	2753.12	2546.12						3141.41	-77.464	-76.104	-75.672	-75.656		1398.66	537.673	608.493	467.863	94.5766
3145.27	-171.96	-189.024	-197.076	-210		1400.81	4508.47	3515.94	2768.87	2530.87						3143.34	-77.856	-76.52	-76.016	-76.024		1399.74	510.261	585.641	437.691	147.187
3147.2	-170.136	-187.872	-194.952	-207.768		1401.88	4462.86	3519.11	2759.62	2538.62						3145.27	-78.232	-76.968	-76.368	-76.408		1400.81	499.534	570.644	446.184	135.313
3149.13	-168	-186.168	-193.044	-205.776		1402.95	4476.25	3508.29	2751.37	2516.37						3147.2	-78.568	-77.36	-76.72	-76.728		1401.88	529.367	603.307	454.687	159.009
3151.06	-165.948	-184.008	-191.34	-204.168		1404.02	4474.66	3541.48	2747.12	2506.12						3149.13	-78.88	-77.648	-77.104	-77.04		1402.95	514.36	579.409	425.209	137.674
3152.99	-164.28	-181.944	-189.24	-203.004		1405.09	4509.05	3550.66	2701.87	2529.87						3151.06	-79.208	-78.008	-77.456	-77.448		1404.02	551.672	606.502	430.092	81.9802
3154.91	-162.168	-180.228	-187.404	-201.372		1406.16	4405.44	3525.83	2734.62	2488.62						3152.99	-79.648	-78.512	-77.8	-77.856		1405.09	504.215	603.015	435.735	106.886
3156.84	-159.336	-177.96	-185.928	-198.744		1407.23	4459.83	3506.01	2754.37	2522.37						3154.91	-80.12	-78.832	-78.176	-78.144		1406.16	538.638	596.178	453.118	132.412
3158.77	-157.164	-175.44	-184.104	-196.536		1408.3	4451.22	3514.19	2739.12	2522.12						3156.84	-80.424	-79.016	-78.48	-78.352		1407.23	498.62	594.83	455.35	125.927
3160.7	-156.132	-174.228	-182.628	-195.912		1409.37	4503.61	3488.36	2707.87	2534.87						3158.77	-80.776	-79.44	-78.848	-78.728		1408.3	562.393	586.343	456.323	88.783
3162.63	-154.668	-173.376	-181.332	-194.964		1410.44	4462.02	3508.55	2717.62	2517.62						3160.7	-81.208	-79.896	-79.296	-79.184		1409.37	521.316	604.256	458.586	107.099
3164.56	-152.052	-171.348	-178.884	-192.408		1411.5	4499.41	3518.73	2694.37	2502.37						3162.63	-81.52	-80.136	-79.664	-79.504		1410.44	490.168	612.898	474.828	130.814
3166.48	-149.496	-168.984	-176.316	-189.972		1412.57	4501.8	3517.91	2679.12	2501.12						3164.56	-81.816	-80.448	-79.968	-79.816		1411.5	523.775	591.945	458.615	118.505
3168.41	-147.588	-167.364	-174.588	-188.292		1413.64	4494.19	3463.08	2713.87	2511.87						3166.48	-82.152	-80.872	-80.2	-80.128		1412.57	551.318	593.508	438.248	89.3207
3170.34	-145.824	-166.008	-173.256	-186.504		1414.71	4505.58	3517.26	2708.62	2488.62						3168.41	-82.576	-81.224	-80.496	-80.48		1413.64	538.4	621.26	448.88	138.296
3172.27	-144	-164.496	-172.212	-184.86		1415.78	4529.97	3529.44	2743.37	2500.37						3170.34	-83.008	-81.52	-80.96	-80.704		1414.71	520.383	614.743	440.253	104.282
3174.2	-142.26	-162.768	-170.556	-183.744		1416.85	4462.36	3502.61	2730.12	2491.12						3172.27	-83.368	-81.92	-81.392	-80.896		1415.78	528.996	563.116	425.526	152.978
3176.13	-140.496	-160.86	-168.42	-182.328		1417.92	4486.75	3513.79	2722.87	2487.87						3174.2	-83.928	-82.488	-81.856	-81.496		1416.85	511.969	562.729	458.029	121.474
3178.06	-138.54	-158.94	-166.8	-180.42		1418.98	4503.14	3467.97	2691.62	2486.62						3176.13	-84.376	-82.912	-82.248	-81.944		1417.92	546.271	563.511	448.881	142.459
3179.98	-136.272	-156.132	-164.556	-178.824		1420.05	4479.53	3507.14	2743.37	2525.36						3178.06	-84.552	-83.168	-82.512	-82.072		1418.98	525.668	574.598	463.518	165.72
3181.91	-134.472	-153.48	-161.7	-177.12		1421.12	4515.93	3507.32	2710.11	2512.11						3179.98	-84.984	-83.592	-83.032	-82.592		1420.05	516.52	570.811	452.421	156.925
3183.84	-133.956	-152.244	-160.332	-174.924		1422.19	4489.32	3517.5	2743.86	2498.86						3181.91	-85.544	-84.016	-83.56	-83.144		1421.12	525.843	558.673	425.623	124.881
3185.77	-133.056	-150.18	-160.32	-172.512		1423.25	4512.71	3547.68	2745.61	2537.61						3183.84	-85.952	-84.368	-83.856	-83.416		1422.19	557.536	548.906	416.686	111.727
3187.7	-130.74	-147.276	-159.024	-169.86		1424.32	4502.1	3542.85	2735.36	2527.36						3185.77	-86.408	-84.752	-84.336	-83.848		1423.25	528.023	609.263	426.733	100.797
3189.63	-128.028	-145.524	-155.988	-167.472		1425.39	4482.49	3552.03	2698.11	2503.11						3187.7	-86.784	-85.08	-84.808	-84.24		1424.32	507.775	574.875	456.205	155.983
3191.55	-125.676	-144.036	-153.444	-165.948		1426.45	4497.87	3558.2	2763.85	2496.85						3189.63	-87.136	-85.464	-85.048	-84.44		1425.39	556.148	608.158	439.738	110.859
3193.48	-124.14	-142.296	-151.656	-164.808		1427.52	4475.26	3555.37	2728.6	2483.6						3191.55	-87.664	-85.984	-85.32	-84.816		1426.45	537.804	603.855	416.974	87.5795
3195.41	-122.964	-140.904	-149.616	-162.948		1428.59	4504.65	3505.55	2727.35	2508.35						3193.48	-88.032	-86.4	-85.528	-85.272		1427.52	497.907	597.117	455.127	122.655
3197.34	-120.984	-139.488	-147.6	-160.632		1429.65	4525.04	3532.73	2741.1	2538.1						3195.41	-88.368	-86.784	-85.872	-85.624		1428.59	531.5	620.34	456.05	116.521
3199.27	-118.416	-138	-145.764	-159.276		1430.72	4498.43	3573.9	2720.85	2502.85						3197.34	-88.864	-87.216	-86.44	-85.968		1429.65	527.616	581.766	449.036	169.202
3201.2	-116.352	-136.956	-144.024	-158.412		1431.79	4507.82	3534.08	2665.6	2481.6						3199.27	-89.264	-87.528	-86.904	-86.384		1430.72	526.749	643.639	463.029	155.207
3203.12	-114.492	-135.336	-142.5	-156.6		1432.85	4537.2	3560.25	2740.34	2502.34						3201.2	-89.656	-87.864	-87.248	-86.832		1431.79	527.642	543.952	435.102	125.093
3205.05	-112.812	-132.864	-140.94	-154.608		1433.92	4478.59	3531.42	2731.09	2533.09						3203.12	-90.096	-88.32	-87.696	-87.184		1432.85	544.509	603.458	445.788	170.694
3206.98	-111.504	-130.392	-139.164	-152.844		1434.98	4527.98	3552.6	2761.84	2516.84						3205.05	-90.592	-88.88	-88.408	-87.72		1433.92	544.471	600.641	484.961	127.499
3208.91	-109.368	-127.752	-137.436	-150.588		1436.05	4535.36	3539.77	2741.58	2513.58						3206.98	-91.056	-89.36	-88.848	-88.2		1434.98	540.898	610.618	486.238	127.84
3210.84	-107.124	-126	-136.032	-148.836		1437.11	4515.75	3584.94	2742.33	2494.33						3208.91	-91.296	-89.536	-88.792	-88.344		1436.05	560.03	653.26	463.401	188.615
3212.77	-105.924	-125.184	-134.664	-147.588		1438.18	4597.14	3577.12	2782.08	2536.08						3210.84	-91.64	-89.768	-89.024	-88.696		1437.11	578.937	607.147	459.417	143.636
3214.7	-104.964	-123.9	-133.152	-146.484		1439.24	4621.52	3600.29	2770.82	2555.82						3212.77	-92.088	-90.296	-89.52	-89.256		1438.18	544.04	596.98	472.68	180.382
3216.62	-104.124	-122.868	-132.12	-146.184		1440.31	4582.91	3582.46	2764.57	2498.57						3214.7	-92.544	-90.768	-90	-89.792		1439.24	550.536	629.736	501.376	203.772
3218.55	-102.708	-121.656	-131.208	-145.02		1441.37	4576.3	3576.64	2761.32	2517.32						3216.62	-93.08	-91.24	-90.592	-90.368		1440.31	520.769	638.799	470.439	173.968
3220.48	-100.728	-119.892	-129.264	-142.968		1442.43	4558.68	3636.81	2783.06	2542.06						3218.55	-93.616	-91.872	-91.096	-90.816		1441.37	580.026	656.066	468.696	166.749
3222.41	-99.48	-118.596	-127.32	-141.42		1443.5	4615.07	3641.98	2792.81	2544.81						3220.48	-94.16	-92.432	-91.488	-91.192		1442.43	570.152	653.852	469.652	139.499
3224.34	-97.956	-117.624	-126.768	-140.424		1444.56	4605.45	3666.15	2792.55	2565.55						3222.41	-94.64	-92.816	-92.048	-91.76		1443.5	552.235	615.985	455.725	188.465
3226.27	-95.688	-116.616	-126.732	-140.16		1445.63	4627.84	3639.33	2795.3	2560.3						3224.34	-95.048	-93.176	-92.664	-92.368		1444.56	576.872	592.522	461.322	123.866
3228.19	-93.756	-115.164	-125.472	-138.492		1446.69	4620.23	3653.5	2802.05	2569.05						3226.27	-95.544	-93.8	-93.224	-92.824		1445.63	553.714	640.164	452.404	158.371
3230.12	-92.196	-113.196	-122.688	-135.996		1447.75	4632.61	3651.67	2832.79	2570.79						3228.19	-96.272	-94.68	-93.888	-93.344		1446.69	553.031	638.901	455.891	179.342
3232.05	-91.008	-111.36	-120.336	-135.984		1448.82	4611	3680.85	2799.54	2542.54						3230.12	-97	-95.28	-94.464	-93.96		1447.75	563.737	621.597	454.137	134.032
3233.98	-90	-110.412	-119.76	-136.644		1449.88	4591.38	3624.01	2768.28	2578.28						3232.05	-97.552	-95.72	-94.936	-94.496		1448.82	583.65	621.26	469.38	145.658
3235.91	-88.044	-110.148	-119.292	-135.864		1450.94	4585.77	3621.19	2751.03	2563.03						3233.98	-98.12	-96.248	-95.504	-94.992		1449.88	500.997	596.887	447.677	154.749
3237.84	-85.728	-109.044	-118.236	-134.328		1452	4604.15	3650.36	2764.77	2521.77						3235.91	-98.512	-96.552	-95.88	-95.352		1450.94	554.853	604.513	455.653	168.229
3239.76	-85.512	-107.796	-117.996	-132.684		1453.07	4575.53	3645.52	2758.51	2555.51						3237.84	-98.816	-96.888	-96.144	-95.64		1452	535.97	642.33	457.45	172.44
3241.69	-86.628	-107.424	-117.984	-131.676		1454.13	4600.92	3663.7	2765.26	2547.26						3239.76	-99.408	-97.48	-96.64	-96.16		1453.07	558.843	596.793	482.313	149.926
3243.62	-86.496	-106.548	-116.724	-131.604		1455.19	4575.3	3652.86	2762.01	2508.01						3241.69	-100.032	-98.032	-97.256	-96.848		1454.13	573.349	636.709	450.599	162.116
3245.55	-85.056	-104.556	-114.948	-130.8		1456.25	4546.69	3637.04	2753.75	2528.75						3243.62	-100.44	-98.464	-97.784	-97.408		1455.19	570.726	604.646	450.386	160.467
3247.48	-83.676	-103.092	-114.48	-129.216		1457.31	4592.06	3651.21	2768.5	2528.5						3245.55	-100.784	-98.856	-98.168	-97.856		1456.25	562.503	604.413	450.392	137.938
3249.41	-83.892	-103.488	-115.14	-129.324		1458.38	4574.45	3603.39	2767.25	2552.24						3247.48	-101.152	-99.256	-98.464	-98.216		1457.31	519.519	608.879	452.749	180.788
3251.34	-84	-103.5	-114.528	-129.168		1459.44	4568.83	3628.55	2787.99	2556.99						3249.41	-101.576	-99.712	-98.896	-98.608		1458.38	533.682	586.312	474.452	160.524
3253.26	-81.48	-102.216	-112.536	-128.016		1460.5	4533.21	3657.72	2701.73	2536.73						3251.34	-102.136	-100.28	-99.608	-99.288		1459.44	544.648	630.338	470.198	170.514
3255.19	-79.86	-101.784	-111.48	-128.856		1461.56	4548.59	3606.88	2772.47	2529.47						3253.26	-102.592	-100.824	-100.256	-99.88		1460.5	556.395	619.245	437.535	152.525
3257.12	-80.808	-101.58	-111.108	-129.696		1462.62	4542.98	3603.06	2792.22	2542.22						3255.19	-103.072	-101.36	-100.688	-100.24		1461.56	544.702	605.842	436.932	156.186
3259.05	-80.712	-99.972	-110.1	-129.18		1463.68	4576.36	3624.23	2746.96	2524.96						3257.12	-103.856	-102.008	-101.224	-100.752		1462.62	560.328	561.868	460.028	170.006
3260.98	-79.44	-98.184	-109.056	-127.872		1464.74	4579.74	3627.39	2757.7	2526.7						3259.05	-104.432	-102.52	-101.872	-101.392		1463.68	501.105	595.305	444.935	178.747
3262.91	-78.864	-98.016	-109.26	-125.796		1465.8	4595.13	3622.57	2798.45	2513.45						3260.98	-104.624	-102.832	-102.272	-101.808		1464.74	555.791	579.651	449.081	178.597
3264.83	-78.252	-98.028	-110.22	-125.316		1466.86	4551.51	3608.74	2753.2	2530.2						3262.91	-104.864	-103.128	-102.384	-101.944		1465.8	545.698	584.778	443.738	138.158
3266.76	-77.172	-97.332	-109.896	-126.156		1467.92	4579.88	3597.9	2738.94	2563.94						3264.83	-105.36	-103.512	-102.72	-102.264		1466.86	557.135	597.425	469.485	183.099
3268.69	-76.572	-98.004	-109.164	-126.312		1468.98	4542.26	3619.07	2785.68	2534.68						3266.76	-105.912	-103.768	-103.192	-102.712		1467.92	547.151	578.581	452.681	149.309
3270.62	-76.44	-99.6	-109.452	-125.964		1470.04	4514.64	3591.23	2771.42	2530.42						3268.69	-106.208	-103.928	-103.512	-103.032		1468.98	556.368	575.678	436.778	159.07
3272.55	-76.116	-100.128	-109.572	-125.868		1471.1	4553.03	3570.41	2731.17	2520.17						3270.62	-106.616	-104.568	-104.072	-103.568		1470.04	525.774	614.914	448.764	147.6
3274.48	-75.564	-99.564	-109.488	-126.144		1472.16	4550.41	3626.58	2769.91	2469.91						3272.55	-107.128	-105.216	-104.584	-104.104		1471.1	518.481	621.871	468.031	130.421
3276.41	-75.6	-98.82	-109.284	-126.204		1473.22	4510.79	3624.74	2756.65	2494.65						3274.48	-107.552	-105.392	-104.88	-104.456		1472.16	551.058	601.278	419.178	165.132
3278.33	-75.972	-97.572	-108.132	-126.228		1474.28	4517.16	3566.91	2761.4	2515.4						3276.41	-108.128	-105.84	-105.448	-105		1473.22	576.084	611.654	428.614	173.022
3280.26	-75.444	-96.468	-107.46	-126.312		1475.34	4526.54	3613.07	2738.14	2539.14						3278.33	-108.584	-106.56	-106.112	-105.576		1474.28	521.031	598.941	420.821	154.723
3282.19	-74.88	-97.164	-108.06	-126.42		1476.4	4513.92	3626.24	2734.88	2503.88						3280.26	-108.952	-107.16	-106.624	-106.056		1475.34	575.327	600.877	425.497	185.473
3284.12	-74.484	-96.672	-108.612	-126.744		1477.46	4468.3	3585.41	2707.62	2496.62						3282.19	-109.456	-107.72	-107.136	-106.552		1476.4	577.124	629.604	450.754	149.494
3286.05	-73.416	-94.452	-108.852	-126.744		1478.51	4523.68	3571.57	2727.36	2468.36						3284.12	-109.856	-108.048	-107.536	-106.896		1477.46	570.941	601.951	432.761	111.855
3287.98	-72.744	-94.224	-108.612	-126.888		1479.57	4475.05	3557.74	2709.11	2510.11						3286.05	-110.136	-108.2	-107.768	-107.248		1478.51	546.671	601.111	415.911	160.28
3289.9	-72.756	-95.124	-108.084	-127.32		1480.63	4502.43	3581.9	2685.85	2469.85						3287.98	-110.336	-108.448	-108.008	-107.704		1479.57	551.228	610.888	393.758	134.431
3291.83	-72.552	-95.484	-108.132	-126.684		1481.69	4500.81	3572.07	2724.59	2531.59						3289.9	-110.64	-108.848	-108.448	-108.024		1480.63	541.574	591.494	409.354	128.861
3293.76	-71.268	-95.04	-107.904	-125.352		1482.75	4495.19	3560.24	2737.33	2522.33						3291.83	-111.248	-109.344	-109.032	-108.408		1481.69	547.561	624.051	447.571	125.792
3295.69	-70.344	-94.248	-106.86	-124.812		1483.8	4511.57	3524.4	2706.07	2520.07						3293.76	-111.92	-109.872	-109.616	-109.016		1482.75	574.398	615.357	444.438	154.933
3297.62	-71.412	-94.26	-105.6	-125.04		1484.86	4476.94	3565.57	2715.82	2510.82						3295.69	-112.456	-110.4	-110.064	-109.472		1483.8	543.228	578.508	437.138	129.578
3299.55	-71.928	-93.492	-104.856	-125.292		1485.92	4520.32	3571.73	2725.56	2501.56						3297.62	-112.896	-110.936	-110.432	-109.712		1484.86	540.205	595.245	449.465	115.189
3301.47	-70.668	-92.472	-105.384	-124.872		1486.98	4522.7	3614.9	2734.3	2495.3						3299.55	-113.44	-111.536	-110.88	-110.128		1485.92	568.981	593.541	434.211	117.109
3303.4	-69.708	-92.892	-106.176	-123.852		1488.03	4477.08	3570.07	2732.04	2517.04						3301.47	-113.968	-112.016	-111.32	-110.728		1486.98	556.978	628.438	416.598	114.04
3305.33	-70.128	-92.952	-106.32	-123.852		1489.09	4544.46	3595.23	2702.78	2508.78						3303.4	-114.408	-112.336	-111.792	-111.296		1488.03	564.398	602.108	425.458	136.125
3307.26	-69.9	-92.496	-106.044	-124.008		1490.15	4542.82	3594.39	2692.52	2497.52						3305.33	-114.928	-112.904	-112.504	-111.864		1489.09	595.195	575.615	473.075	113.856
3309.19	-67.956	-92.208	-104.52	-122.892		1491.2	4525.2	3569.55	2703.26	2514.26						3307.26	-115.56	-113.584	-113.232	-112.424		1490.15	602.021	586.402	405.202	167.237
3311.12	-67.56	-91.44	-102.504	-122.316		1492.26	4585.58	3574.72	2730	2485						3309.19	-116.096	-114.032	-113.624	-112.864		1491.2	600.732	640.052	447.252	147.002
3313.05	-68.148	-91.068	-102.276	-122.244		1493.32	4598.95	3582.89	2714.75	2502.74						3311.12	-116.288	-114.104	-113.576	-113.112		1492.26	603.259	594.139	434.209	151.633
3314.97	-67.152	-91.2	-102.816	-121.764		1494.37	4576.33	3597.05	2722.49	2521.49						3313.05	-116.344	-114.128	-113.48	-113.256		1493.32	573.805	617.875	477.285	169.763
3316.9	-66.228	-90.588	-102.624	-121.176		1495.43	4546.71	3592.22	2743.23	2521.23						3314.97	-116.848	-114.792	-114.08	-113.816		1494.37	570.636	629.176	460.996	164.009
3318.83	-66.048	-89.772	-102.744	-120.432		1496.48	4551.08	3579.37	2731.96	2515.96						3316.9	-117.664	-115.592	-115.184	-114.776		1495.43	590.592	619.302	452.502	186.139
3320.76	-66.876	-90.204	-103.2	-121.188		1497.54	4514.45	3569.54	2734.71	2510.71						3318.83	-118.168	-115.944	-115.92	-115.456		1496.48	592.953	594.543	468.763	150.165
3322.69	-67.296	-91.236	-102.384	-121.872		1498.59	4567.83	3580.7	2718.45	2536.45						3320.76	-118.536	-116.232	-116.264	-115.784		1497.54	616.839	603.579	439.499	161.235
3324.62	-65.688	-91.416	-100.872	-120.636		1499.65	4613.2	3562.86	2762.18	2515.18						3322.69	-119.088	-116.52	-116.632	-115.904		1498.59	600.4	639.85	459.92	186.621
3326.54	-65.328	-90.876	-100.836	-120.312		1500.7	4552.57	3638.03	2679.93	2515.93						3324.62	-119.544	-116.976	-116.976	-116.016		1499.65	655.927	624.927	481.127	195.702
3328.47	-65.676	-89.904	-101.088	-120.516		1501.76	4614.95	3594.19	2704.67	2491.67						3326.54	-120.024	-117.752	-117.544	-116.616		1500.7	657.027	572.727	468.047	199.937
3330.4	-64.476	-89.184	-100.464	-120.42		1502.81	4588.32	3584.35	2732.4	2519.4						3328.47	-120.488	-118.4	-118.232	-117.336		1501.76	630.844	588.934	491.854	190.838
3332.33	-64.236	-88.656	-101.016	-121.02		1503.87	4612.7	3600.51	2734.14	2495.14						3330.4	-120.784	-118.832	-118.44	-117.712		1502.81	622.474	632.434	495.744	180.663
3334.26	-64.428	-87.348	-101.508	-121.596		1504.92	4569.07	3584.68	2707.89	2471.89						3332.33	-121.208	-119.184	-118.744	-118.248		1503.87	616.491	606.031	480.021	185.314
3336.19	-63.78	-86.604	-100.92	-122.544		1505.97	4575.44	3563.83	2710.62	2526.62						3334.26	-121.784	-119.648	-119.44	-118.968		1504.92	644.591	644.561	454.021	187.489
3338.11	-63.492	-87.228	-101.004	-122.52		1507.03	4595.82	3612	2705.36	2497.36						3336.19	-122.248	-120.248	-119.816	-119.296		1505.97	654.532	619.312	486.352	195.785
3340.04	-62.604	-87	-101.076	-120.936		1508.08	4594.19	3629.16	2748.11	2499.11						3338.11	-122.496	-120.576	-120.048	-119.36		1507.03	632.558	621.438	512.788	217.835
3341.97	-61.2	-85.536	-101.028	-120.948		1509.14	4660.56	3641.32	2742.84	2516.84						3340.04	-122.808	-120.768	-120.592	-119.736		1508.08	653.859	631.219	518.139	219.061
3343.9	-61.236	-85.2	-101.352	-121.92		1510.19	4606.94	3623.49	2697.58	2506.58						3341.97	-123.368	-121.136	-121.152	-120.36		1509.14	657.785	656.455	532.685	244.051
3345.83	-62.676	-85.68	-100.572	-121.848		1511.24	4656.3	3638.64	2744.32	2511.32						3343.9	-123.88	-121.568	-121.504	-120.808		1510.19	665.216	651.426	543.916	234.907
3347.76	-63.048	-85.836	-99.156	-122.064		1512.3	4621.68	3639.81	2726.06	2525.06						3345.83	-124.352	-122.168	-121.888	-121.208		1511.24	680.156	668.326	510.096	233.772
3349.69	-62.304	-86.412	-99.888	-123.312		1513.35	4699.05	3630.96	2736.79	2490.79						3347.76	-125.048	-122.928	-122.504	-121.912		1512.3	677.053	692.163	522.683	259.443
3351.61	-63.036	-87.348	-101.304	-124.416		1514.4	4659.42	3648.13	2716.54	2548.54						3349.69	-125.76	-123.632	-123.24	-122.72		1513.35	685.793	669.874	545.563	265.469
3353.54	-64.044	-88.2	-100.308	-124.056		1515.45	4615.79	3621.28	2738.27	2512.27						3351.61	-126.232	-124.152	-123.768	-123.208		1514.4	679.044	692.414	555.244	240.164
3355.47	-64.596	-88.452	-100.092	-123.984		1516.51	4637.17	3631.45	2736.01	2504.01						3353.54	-126.752	-124.552	-124.184	-123.608		1515.45	684.514	672.654	536.235	247.769
3357.4	-65.424	-88.68	-101.82	-125.172		1517.56	4665.53	3679.6	2717.75	2504.75						3355.47	-127.32	-125.072	-124.76	-124.192		1516.51	695.921	672.491	550.031	249.33
3359.33	-65.556	-89.82	-102.42	-125.88		1518.61	4648.9	3630.76	2717.48	2527.48						3357.4	-127.624	-125.56	-125.312	-124.656		1517.56	646.842	682.472	542.412	222.086
3361.26	-66.264	-90.876	-103.416	-128.148		1519.66	4605.27	3667.93	2725.23	2501.22						3359.33	-127.88	-126.016	-125.792	-124.968		1518.61	687.152	666.392	552.522	239.291
3363.18	-66.828	-91.812	-104.976	-131.736		1520.71	4655.64	3649.08	2705.96	2557.96						3361.26	-128.272	-126.624	-126.24	-125.408		1519.66	656.343	678.903	504.403	237.927
3365.11	-67.188	-92.844	-105.672	-133.032		1521.77	4640.01	3628.24	2703.7	2515.7						3363.18	-129.048	-127.336	-126.728	-126.128		1520.71	649.393	651.733	521.123	227.262
3367.04	-69.144	-94.212	-107.616	-133.392		1522.82	4708.38	3653.4	2749.44	2516.44						3365.11	-130.088	-128.048	-127.52	-127.016		1521.77	651.31	668.44	497.02	246.663
3368.97	-69.432	-95.448	-110.496	-134.472		1523.87	4681.75	3618.56	2736.17	2515.17						3367.04	-130.6	-128.496	-128.208	-127.632		1522.82	660.73	663.81	519.23	218.518
3370.9	-69.228	-95.448	-112.164	-136.44		1524.92	4673.13	3615.72	2737.91	2485.91						3368.97	-130.784	-128.776	-128.6	-128.056		1523.87	709.101	665.971	518.861	234.774
3372.83	-71.556	-95.94	-112.344	-137.964		1525.97	4707.49	3654.88	2766.65	2522.65						3370.9	-131.344	-129.224	-129.088	-128.584		1524.92	679.341	662.361	509.261	237.879
3374.76	-73.668	-98.028	-111.78	-137.832		1527.02	4725.86	3637.03	2727.38	2511.38						3372.83	-132.032	-129.736	-129.624	-128.896		1525.97	672.082	647.332	499.922	237.495
3376.68	-75.732	-100.668	-112.644	-138.924		1528.07	4720.22	3622.19	2714.12	2526.12						3374.76	-132.576	-130.264	-130.128	-129.16		1527.02	678.502	668.862	475.622	239.84
3378.61	-77.88	-102.9	-115.44	-141.312		1529.12	4715.6	3658.35	2766.86	2502.86						3376.68	-133.272	-130.944	-130.736	-129.992		1528.07	676.803	642.523	525.513	213.136
3380.54	-78.756	-104.472	-118.284	-143.124		1530.17	4716.96	3674.51	2757.6	2541.6						3378.61	-133.984	-131.64	-131.376	-131		1529.12	710.543	651.933	496.053	204.581
3382.47	-80.136	-106.584	-120.552	-145.836		1531.22	4692.33	3666.66	2740.33	2537.33						3380.54	-134.496	-132.272	-132.096	-131.648		1530.17	699.044	672.584	496.374	237.027
3384.4	-82.308	-108.912	-121.908	-149.58		1532.27	4691.69	3675.82	2774.07	2497.07						3382.47	-134.984	-132.952	-132.912	-131.992		1531.22	684.824	647.874	511.394	256.792
3386.33	-84.828	-111.264	-123.492	-152.52		1533.32	4701.06	3690.97	2754.8	2499.8						3384.4	-135.344	-133.504	-133.48	-132.28		1532.27	717.075	653.545	515.395	251.748
3388.25	-87.276	-113.904	-126.996	-154.596		1534.37	4690.42	3703.13	2757.54	2524.54						3386.33	-135.824	-133.888	-133.872	-132.816		1533.32	755.525	654.225	506.955	247.193
3390.18	-88.764	-115.908	-130.152	-157.116		1535.42	4755.8	3672.29	2762.28	2496.28						3388.25	-136.672	-134.528	-134.448	-133.608		1534.37	704.526	636.646	534.936	247.639
3392.11	-91.284	-118.428	-132.48	-160.656		1536.47	4714.17	3668.45	2764.01	2498.01						3390.18	-137.368	-135.16	-135.056	-134.368		1535.42	699.846	660.396	556.186	229.604
3394.04	-95.004	-120.9	-136.392	-163.968		1537.52	4686.53	3688.6	2775.75	2548.75						3392.11	-137.872	-135.48	-135.488	-134.896		1536.47	714.877	616.417	526.367	226.45
3395.97	-97.74	-122.88	-139.524	-166.416		1538.57	4650.9	3688.76	2772.48	2477.48						3394.04	-138.344	-135.944	-136.008	-135.416		1537.52	705.617	642.467	524.427	261.255
3397.9	-100.176	-126.408	-140.364	-170.112		1539.62	4734.26	3628.91	2731.22	2547.22						3395.97	-138.608	-136.432	-136.664	-136.024		1538.57	675.358	646.048	485.828	245.421
3399.82	-103.128	-128.916	-142.2	-173.952		1540.67	4702.63	3660.07	2745.95	2522.95						3397.9	-138.912	-136.792	-137.144	-136.528		1539.62	694.858	631.608	491.528	206.886
3401.75	-106.416	-130.524	-146.076	-176.1		1541.71	4743.99	3627.22	2738.69	2530.69						3399.82	-139.544	-137.512	-137.6	-137.16		1540.67	716.099	613.789	484.169	194.712
3403.68	-110.04	-134.844	-150.54	-179.448		1542.76	4729.36	3686.38	2740.42	2498.42						3401.75	-140.016	-138.168	-138	-137.584		1541.71	671.333	639.653	472.043	180.092
3405.61	-113.844	-139.644	-154.896	-183.36		1543.81	4690.72	3668.53	2757.16	2536.16						3403.68	-140.136	-138.352	-138.168	-137.576		1542.76	707.954	607.794	458.794	140.628
3407.54	-118.308	-144.24	-159.468	-187.188		1544.86	4741.09	3694.69	2746.89	2534.89						3405.61	-140.408	-138.608	-138.568	-137.96		1543.81	710.294	608.404	441.914	157.663
3409.47	-122.1	-149.148	-162.936	-192.396		1545.91	4749.45	3649.84	2730.63	2511.63						3407.54	-140.888	-139.008	-139.152	-138.712		1544.86	672.925	600.605	484.545	174.069
3411.4	-124.284	-151.308	-164.064	-196.308		1546.95	4745.82	3654	2742.36	2540.36						3409.47	-141.424	-139.416	-139.632	-139.336		1545.91	680.805	624.735	460.565	166.104
3413.32	-128.148	-152.364	-167.028	-200.028		1548	4727.18	3632.15	2733.1	2515.1						3411.4	-141.968	-139.8	-140.136	-139.808		1546.95	687.09	606.559	459.159	153.584
3415.25	-133.776	-155.436	-173.148	-205.74		1549.05	4684.55	3593.31	2733.83	2504.83						3413.32	-142.256	-140.112	-140.512	-140.128		1548	681.4	603.65	446.75	157.37
3417.18	-137.124	-159.9	-177.372	-210.552		1550.1	4710.91	3634.46	2726.57	2520.57						3415.25	-142.52	-140.672	-140.92	-140.656		1549.05	717.75	602.24	444.87	174.636
3419.11	-139.704	-165.936	-179.496	-213.168		1551.14	4673.28	3665.62	2750.3	2519.3						3417.18	-142.944	-141.448	-141.472	-141.344		1550.1	660.761	615.231	462.041	129.301
3421.04	-144.312	-171.912	-183.324	-215.76		1552.19	4733.64	3672.77	2754.04	2545.04						3419.11	-143.128	-141.864	-141.904	-141.736		1551.14	635.585	625.025	470.475	189.131
3422.97	-149.112	-175.224	-188.712	-220.788		1553.24	4721.01	3666.93	2734.77	2547.77						3421.04	-143.184	-141.928	-142.256	-141.96		1552.19	668.446	617.546	475.196	132.977
3424.89	-153.48	-178.272	-192.54	-226.404		1554.28	4734.36	3672.07	2734.5	2508.5						3422.97	-143.68	-142.24	-142.688	-142.4		1553.24	680.626	596.116	446.656	127.922
3426.82	-157.644	-183.192	-195.6	-230.532		1555.33	4704.72	3680.23	2724.24	2494.24						3424.89	-144.488	-142.888	-143.376	-143.184		1554.28	646.401	621.891	463.171	145.913
3428.75	-161.604	-187.92	-200.364	-234.888		1556.37	4685.09	3672.38	2723.97	2500.97						3426.82	-145.024	-143.504	-144.016	-143.872		1555.33	639.381	628.951	462.371	160.588
3430.68	-166.488	-190.668	-204.312	-239.664		1557.42	4718.45	3677.54	2722.71	2500.71						3428.75	-145.112	-143.728	-144.16	-144.072		1556.37	675.726	598.586	473.666	155.889
3432.61	-171.264	-194.016	-207.252	-244.212		1558.47	4702.82	3695.69	2748.44	2484.44						3430.68	-145.032	-143.6	-144.112	-144.152		1557.42	692.416	611.806	458.276	133.994
3434.54	-175.836	-200.568	-212.628	-248.496		1559.51	4700.17	3683.84	2746.17	2497.17						3432.61	-145.376	-143.944	-144.536	-144.536		1558.47	708.857	658.497	452.237	162.21
3436.46	-181.8	-207.156	-219.516	-252.948		1560.56	4721.54	3671.99	2746.9	2502.9						3434.54	-145.928	-144.584	-145.128	-144.896		1559.51	686.851	611.401	478.861	153.55
3438.39	-186.72	-211.224	-224.772	-257.904		1561.6	4707.9	3611.15	2757.64	2503.64						3436.46	-146.184	-144.712	-145.312	-145.104		1560.56	668.452	639.862	463.592	152.056
3440.32	-189.54	-214.848	-228.588	-261.936		1562.65	4690.27	3672.3	2688.37	2548.37						3438.39	-146.464	-144.856	-145.552	-145.496		1561.6	687.636	632.776	453.506	184.366
3442.25	-193.716	-220.068	-233.064	-266.184		1563.69	4734.62	3666.45	2750.1	2532.1						3440.32	-146.616	-145.104	-145.872	-145.72		1562.65	688.187	642.567	462.426	154.811
3444.18	-199.02	-226.044	-237.624	-271.824		1564.74	4748.98	3717.6	2707.84	2513.84						3442.25	-146.72	-145.32	-146.064	-145.752		1563.69	692.621	612.831	474.451	124.092
3446.11	-203.424	-230.112	-242.16	-276.78		1565.78	4708.35	3688.76	2755.57	2525.57						3444.18	-146.912	-145.696	-146.288	-146.04		1564.74	696.711	623.121	507.961	172.517
3448.04	-207.708	-233.58	-247.38	-281.124		1566.83	4737.7	3681.9	2730.3	2533.3						3446.11	-146.816	-145.688	-146.304	-146.272		1565.78	700.346	610.556	462.206	188.578
3449.96	-212.424	-239.148	-252.156	-286.5		1567.87	4734.06	3688.05	2704.04	2484.03						3448.04	-146.84	-145.632	-146.288	-146.472		1566.83	675.076	613.306	499.006	170.183
3451.89	-218.016	-244.836	-257.052	-292.416		1568.92	4740.42	3690.2	2731.76	2488.76						3449.96	-146.944	-145.808	-146.392	-146.672		1567.87	697.341	641.781	482.971	162.414
3453.82	-223.764	-249.24	-262.512	-297.624		1569.96	4765.78	3657.35	2744.5	2512.5						3451.89	-146.928	-145.784	-146.52	-146.672		1568.92	708.061	631.241	471.651	173.639
3455.75	-228.444	-253.752	-267.456	-302.568		1571	4789.15	3627.51	2737.23	2541.23						3453.82	-147.24	-146.008	-146.912	-146.856		1569.96	667.706	626.646	419.356	145.1
3457.68	-232.644	-257.976	-271.608	-306.96		1572.05	4750.5	3658.65	2746.96	2528.96						3455.75	-147.52	-146.296	-147.232	-147.232		1571	671.32	640.56	445.06	142.81
3459.61	-236.292	-261.168	-275.784	-310.668		1573.09	4765.86	3651.81	2735.7	2561.7						3457.68	-147.4	-146.24	-147.08	-147.424		1572.05	715.111	615.03	484.64	138.756
3461.53	-240.216	-264.864	-280.812	-315.732		1574.13	4790.22	3646.95	2761.42	2536.42						3459.61	-147.048	-146.304	-146.84	-147.336		1573.09	702.105	613.505	485.835	160.996
3463.46	-245.448	-269.508	-285.624	-320.988		1575.18	4686.58	3638.11	2725.16	2550.16						3461.53	-146.76	-146.272	-146.784	-147.2		1574.13	741.349	612.889	470.349	139.116
3465.39	-250.608	-274.248	-289.956	-325.488		1576.22	4761.93	3665.25	2701.89	2511.89						3463.46	-146.792	-145.944	-146.792	-147.288		1575.18	726.11	651.59	482.68	163.052
3467.32	-255.72	-279.78	-294.648	-330.216		1577.26	4689.3	3631.41	2733.62	2487.62						3465.39	-147.024	-145.944	-146.984	-147.464		1576.22	739.194	620.944	453.834	156.082
3469.25	-261.996	-286.212	-299.7	-335.088		1578.3	4710.65	3651.55	2728.35	2544.35						3467.32	-147.032	-146.168	-147.08	-147.392		1577.26	706.729	613.939	468.399	148.493
3471.18	-267.612	-291.648	-304.56	-340.752		1579.35	4787.02	3638.7	2724.09	2516.09						3469.25	-146.648	-145.904	-146.744	-147.048		1578.3	681.723	637.873	499.123	175.083
3473.11	-271.308	-295.116	-308.22	-345.372		1580.39	4704.37	3686.85	2728.81	2534.81						3471.18	-146.192	-145.424	-146.432	-146.816		1579.35	708.644	650.593	477.803	201.698
3475.03	-276	-298.476	-312.66	-349.32		1581.43	4745.73	3666	2767.55	2544.55						3473.11	-145.976	-145.296	-146.384	-146.848		1580.39	723.438	657.428	464.478	191.729
3476.96	-281.424	-303.264	-318.3	-354.324		1582.47	4754.08	3670.15	2775.28	2514.28						3475.03	-145.84	-145.28	-146.416	-146.872		1581.43	683.942	650.002	489.602	157.909
3478.89	-285.048	-308.004	-322.416	-358.2		1583.51	4714.44	3666.29	2734	2532						3476.96	-145.72	-145.136	-146.392	-146.808		1582.47	700.047	633.717	438.187	201.93
3480.82	-288.696	-311.988	-326.196	-362.64		1584.56	4721.8	3660.45	2729.74	2522.74						3478.89	-145.576	-144.816	-146.224	-146.624		1583.51	720.401	653.521	455.241	149.81
3482.75	-293.16	-316.824	-330.84	-368.304		1585.6	4721.15	3683.59	2733.47	2527.47						3480.82	-145.264	-144.464	-146.016	-146.44		1584.56	700.902	641.812	477.672	163.206
3484.68	-297.42	-321.828	-334.704	-372.348		1586.64	4702.51	3679.74	2727.2	2489.2						3482.75	-144.992	-144.304	-145.816	-146.48		1585.6	694.866	685.046	493.236	154.696
3486.6	-302.028	-325.716	-337.74	-375.504		1587.68	4748.87	3668.89	2722.93	2531.93						3484.68	-144.792	-144.12	-145.64	-146.392		1586.64	682.53	664.55	453.65	173.216
3488.53	-306.78	-330.096	-342.036	-378.948		1588.72	4692.22	3678.03	2757.66	2543.66						3486.6	-144.488	-143.84	-145.488	-145.952		1587.68	672.545	617.475	500.675	172.257
3490.46	-311.016	-334.656	-347.64	-382.992		1589.76	4761.57	3675.18	2742.39	2486.39						3488.53	-144.296	-143.696	-145.24	-145.624		1588.72	688.799	650.259	464.309	157.097
3492.39	-315.012	-339.156	-351.648	-387.912		1590.8	4726.94	3695.33	2732.12	2547.12						3490.46	-144.08	-143.552	-144.952	-145.576		1589.76	696.924	681.034	494.584	172.498
3494.32	-319.104	-344.616	-354.948	-393.864		1591.84	4704.29	3692.48	2752.85	2540.85						3492.39	-143.536	-143.16	-144.608	-145.432		1590.8	668.378	619.508	492.728	168.738
3496.25	-323.7	-348.72	-360.06	-399.408		1592.88	4752.64	3704.62	2747.58	2593.58						3494.32	-142.624	-142.448	-144.016	-144.896		1591.84	715.552	641.062	490.052	229.658
3498.17	-328.62	-351.888	-364.656	-403.188		1593.92	4715.99	3685.76	2779.31	2492.3						3496.25	-141.696	-141.776	-143.336	-144.224		1592.88	676.637	653.297	494.737	189.169
3500.1	-332.916	-356.052	-366.984	-407.052		1594.96	4756.36	3698.92	2790.04	2569.04						3498.17	-141.272	-141.472	-142.92	-143.856		1593.92	688.651	672.571	509.551	192.359
3502.03	-337.14	-360.312	-370.476	-411.252		1596	4731.71	3654.06	2762.77	2527.77						3500.1	-140.984	-141.112	-142.544	-143.552		1594.96	718.166	653.266	477.326	212.04
3503.96	-341.856	-364.884	-376.284	-414.804		1597.04	4709.06	3647.21	2754.5	2531.5						3502.03	-140.584	-140.52	-142.04	-143.096		1596	696.82	625.58	508.18	209.35
3505.89	-346.02	-368.904	-381.06	-417.972		1598.08	4752.42	3679.35	2750.22	2500.22						3503.96	-140.304	-140.112	-141.768	-142.96		1597.04	720.064	638.144	497.914	177.29
3507.82	-349.836	-372.3	-384.996	-421.752		1599.12	4752.77	3670.5	2757.95	2548.95						3505.89	-139.84	-139.976	-141.672	-142.88		1598.08	678.489	639.619	517.319	198.091
3509.75	-353.988	-376.008	-389.076	-426.72		1600.16	4760.12	3687.64	2787.68	2543.68						3507.82	-139.096	-139.552	-141.272	-142.224		1599.12	683.373	693.553	488.193	181.401
3511.67	-357.6	-378.996	-392.364	-430.944		1601.2	4721.47	3684.78	2772.41	2529.41						3509.75	-138.4	-138.808	-140.744	-141.552		1600.16	663.488	654.338	492.228	199.762
3513.6	-361.044	-382.836	-396.216	-434.064		1602.24	4723.84	3682.94	2774.14	2549.14						3511.67	-137.84	-138.224	-140.184	-141.296		1601.2	672.182	655.432	486.612	225.882
3515.53	-365.688	-388.452	-400.872	-437.664		1603.28	4733.19	3641.08	2793.87	2521.87						3513.6	-137.368	-137.688	-139.456	-140.928		1602.24	688.496	675.526	527.186	209.592
3517.46	-369.696	-392.604	-404.244	-441.66		1604.32	4741.54	3687.23	2741.6	2533.6						3515.53	-136.888	-137.056	-138.904	-140.312		1603.28	673.961	650.521	500.531	200.923
3519.39	-372.192	-394.524	-406.872	-445.38		1605.36	4700.89	3711.37	2773.33	2559.33						3517.46	-136.176	-136.44	-138.56	-139.704		1604.32	693.195	658.985	517.325	183.633
3521.32	-375.864	-397.38	-410.796	-448.716		1606.39	4758.24	3679.51	2788.06	2554.05						3519.39	-135.344	-135.856	-138.016	-139.12		1605.36	713.07	639.44	514.05	176.394
3523.24	-380.772	-402.144	-415.272	-452.604		1607.43	4717.6	3713.66	2782.78	2546.78						3521.32	-134.592	-135.176	-137.36	-138.544		1606.39	680.608	681.378	522.518	187.219
3525.17	-385.656	-406.272	-419.1	-456.936		1608.47	4706.95	3650.8	2785.51	2553.51						3523.24	-133.832	-134.328	-136.752	-137.832		1607.43	667.332	674.012	514.682	223.259
3527.1	-389.796	-409.272	-422.268	-460.164		1609.51	4706.3	3675.95	2779.24	2565.24						3525.17	-133.016	-133.384	-136.04	-136.904		1608.47	677.097	672.947	475.307	172.31
3529.03	-392.532	-412.392	-424.464	-462.684		1610.54	4707.65	3681.09	2774.97	2535.97						3527.1	-132.152	-132.528	-135.12	-136.104		1609.51	657.501	655.251	501.231	159.87
3530.96	-395.076	-416.148	-427.116	-465.456		1611.58	4690.01	3669.24	2772.7	2561.7						3529.03	-131.376	-132.024	-134.304	-135.688		1610.54	683.459	631.469	487.709	196.645
3532.89	-398.424	-419.832	-431.088	-468.288		1612.62	4675.36	3691.38	2746.42	2534.42						3530.96	-131.008	-131.776	-133.8	-135.36		1611.58	653.854	623.804	495.094	146.206
3534.81	-402.9	-423.228	-434.964	-471.744		1613.66	4673.7	3690.51	2783.14	2553.14						3532.89	-130.752	-131.288	-133.192	-134.744		1612.62	637.468	654.048	484.658	145.936
3536.74	-407.688	-427.512	-438.48	-476.364		1614.69	4668.05	3644.66	2757.87	2531.87						3534.81	-129.976	-130.424	-132.384	-133.912		1613.66	639.023	636.743	471.563	154.597
3538.67	-410.58	-431.064	-441.492	-480.648		1615.73	4611.4	3662.8	2756.6	2574.6						3536.74	-128.872	-129.536	-131.904	-133.256		1614.69	650.641	622.801	498.121	167.862
3540.6	-412.512	-433.764	-444.036	-483.084		1616.77	4643.75	3617.94	2730.33	2533.33						3538.67	-127.944	-128.68	-131.352	-132.608		1615.73	639.295	609.775	486.135	158.912
3542.53	-415.668	-437.316	-446.964	-484.824		1617.8	4603.1	3636.09	2746.06	2515.06						3540.6	-127.096	-127.744	-130.272	-131.792		1616.77	647.76	637.38	494.72	113.913
3544.46	-419.088	-439.932	-450.432	-487.68		1618.84	4613.46	3588.23	2732.78	2512.78						3542.53	-126.216	-126.912	-129.28	-131.064		1617.8	635.708	623.468	458.948	146.398
3546.39	-422.244	-442.524	-453.912	-491.208		1619.88	4585.81	3598.38	2677.51	2532.51						3544.46	-125.192	-125.944	-128.504	-130.16		1618.84	639.942	616.842	463.002	155.008
3548.31	-425.772	-445.848	-456.648	-494.184		1620.91	4583.15	3597.51	2728.23	2505.23						3546.39	-123.992	-124.792	-127.528	-129.152		1619.88	617.547	619.717	466.037	147.159
3550.24	-428.148	-448.2	-459	-496.752		1621.95	4541.5	3613.65	2731.96	2512.96						3548.31	-123.2	-124.088	-126.624	-128.552		1620.91	614.715	590.825	444.005	160.954
3552.17	-429.924	-450.84	-461.364	-499.068		1622.98	4549.85	3603.8	2715.69	2503.69						3550.24	-122.52	-123.336	-125.8	-127.808		1621.95	605.429	628.139	472.88	128.774
3554.1	-433.236	-453.948	-463.764	-501.54		1624.02	4478.2	3556.94	2702.42	2509.42						3552.17	-121.352	-122.192	-124.808	-126.592		1622.98	581.368	612.538	437.318	145.64
3556.03	-436.2	-456.324	-465.996	-504.132		1625.05	4547.54	3582.07	2687.14	2504.14						3554.1	-120.36	-121.48	-124.072	-125.704		1624.02	645.152	579.722	422.582	160.87
3557.96	-438.036	-458.508	-467.844	-506.34		1626.09	4458.89	3578.22	2655.87	2478.87						3556.03	-119.688	-121.048	-123.528	-125.144		1625.05	561.12	606.981	445.091	160.555
3559.88	-440.736	-460.8	-470.388	-509.064		1627.12	4452.25	3606.36	2651.59	2465.59						3557.96	-118.776	-120.208	-122.648	-124.336		1626.09	610.175	621.535	441.225	149.636
3561.81	-443.304	-462.648	-472.68	-511.512		1628.16	4450.59	3569.49	2703.32	2467.32						3559.88	-117.736	-119.032	-121.672	-123.416		1627.12	580.923	601.383	447.153	124.351
3563.74	-445.44	-464.628	-474.108	-513.192		1629.19	4508.94	3558.64	2679.04	2488.04						3561.81	-116.824	-118.08	-120.832	-122.592		1628.16	601.858	605.848	411.948	130.172
3565.67	-448.98	-467.976	-476.868	-516		1630.23	4434.29	3585.78	2705.77	2515.77						3563.74	-115.776	-117.144	-119.64	-121.352		1629.19	623.896	595.036	422.546	141.757
3567.6	-452.304	-471.036	-479.976	-518.676		1631.26	4374.63	3555.92	2668.49	2438.49						3565.67	-114.136	-115.328	-117.944	-119.576		1630.23	556.1	634.22	446.7	148.027
3569.53	-453.984	-472.5	-482.16	-520.056		1632.3	4474.98	3554.06	2629.22	2465.22						3567.6	-112.672	-113.76	-116.728	-118.496		1631.26	574.679	558.069	428.459	143.733
3571.46	-456.324	-473.676	-484.32	-521.916		1633.33	4384.33	3538.2	2688.95	2464.95						3569.53	-112.056	-113.456	-116.256	-118.192		1632.3	596.973	583.163	436.303	126.313
3573.38	-459.18	-475.272	-486.06	-524.148		1634.36	4377.67	3549.34	2694.67	2430.67						3571.46	-111.528	-112.96	-115.536	-117.48		1633.33	585.671	578.001	413.991	141.988
3575.31	-460.488	-477.204	-487.464	-525.816		1635.4	4387.02	3540.48	2649.4	2470.4						3573.38	-110.504	-111.728	-114.216	-116.16		1634.36	577.12	580.69	433.16	128.874
3577.24	-461.172	-478.92	-488.796	-527.22		1636.43	4360.36	3537.61	2637.12	2442.12						3575.31	-109.2	-110.464	-113.088	-114.896		1635.4	553.734	535.824	440.984	126.344
3579.17	-462.36	-480.54	-490.032	-528.768		1637.46	4346.71	3523.76	2675.85	2473.85						3577.24	-108.12	-109.536	-112.488	-114.064		1636.43	546.322	563.072	444.522	150.519
3581.1	-464.028	-482.196	-491.724	-530.808		1638.5	4285.07	3527.9	2638.57	2461.57						3579.17	-107.072	-108.44	-111.416	-113.056		1637.46	617.001	558.641	440.471	135.635
3583.03	-465.828	-483.384	-493.056	-532.44		1639.53	4348.4	3487.03	2627.3	2414.3						3581.1	-105.984	-107.176	-110.032	-111.888		1638.5	567.955	574.625	456.285	128.255
3584.95	-467.196	-484.44	-493.86	-533.064		1640.56	4344.74	3514.17	2642.02	2434.02						3583.03	-105.296	-106.48	-109.296	-111.192		1639.53	536.333	559.033	472.273	159.35
3586.88	-469.404	-486.132	-496.488	-535.116		1641.59	4332.1	3504.31	2613.74	2462.74						3584.95	-104.56	-105.728	-108.432	-110.184		1640.56	526.532	563.682	428.572	146.006
3588.81	-472.104	-488.532	-500.136	-538.692		1642.63	4305.44	3488.45	2605.47	2412.47						3586.88	-103.168	-104.048	-106.856	-108.44		1641.59	563.69	544.29	434.39	197.201
3590.74	-472.752	-490.644	-501.516	-540.588		1643.66	4314.79	3479.59	2628.19	2443.19						3588.81	-102.04	-102.872	-105.752	-107.416		1642.63	556.564	541.824	434.424	162.261
3592.67	-472.92	-491.784	-501.9	-540.948		1644.69	4303.13	3492.72	2618.91	2416.91						3590.74	-101.448	-102.288	-104.936	-106.776		1643.66	541.153	556.703	430.763	176.217
3594.6	-474.78	-492.228	-503.28	-542.016		1645.72	4270.48	3485.87	2625.64	2457.64						3592.67	-100.4	-100.968	-103.584	-105.472		1644.69	536.531	592.051	469.421	164.892
3596.52	-476.7	-492.756	-504.348	-543.924		1646.76	4293.82	3487	2614.36	2423.36						3594.6	-98.976	-99.368	-102.096	-103.96		1645.72	582.649	576.599	458.009	194.097
3598.45	-477.492	-494.016	-505.08	-545.412		1647.79	4267.16	3463.13	2622.08	2426.08						3596.52	-97.856	-98.272	-100.904	-102.664		1646.76	540.514	564.504	463.924	173.768
3600.38	-478.464	-496.044	-507.048	-546.528		1648.82	4217.51	3450.28	2635.81	2437.81						3598.45	-96.552	-96.96	-99.512	-101.128		1647.79	488.012	605.962	452.542	194.033
3602.31	-480.156	-498.036	-509.112	-547.848		1649.85	4221.85	3505.41	2596.53	2428.53						3600.38	-95.136	-95.36	-97.96	-99.608		1648.82	528.55	600.86	459.32	239.538
3604.24	-481.404	-498.84	-509.748	-548.856		1650.88	4206.19	3476.54	2613.25	2430.25						3602.31	-94.008	-94.184	-96.76	-98.448		1649.85	550.678	585.208	486.128	205.853
3606.17	-482.592	-499.692	-510.888	-550.272		1651.91	4234.54	3462.69	2575.98	2404.98						3604.24	-92.976	-93.368	-95.752	-97.2		1650.88	555.387	568.427	504.067	230.559
3608.1	-484.704	-501.972	-513.372	-552.66		1652.94	4196.88	3437.82	2588.7	2394.7						3606.17	-91.928	-92.368	-94.576	-95.72		1651.91	529.565	603.745	526.295	257.534
3610.02	-486.048	-503.544	-515.112	-554.064		1653.97	4208.22	3447.95	2603.42	2403.42						3608.1	-90.408	-90.8	-92.968	-94.056		1652.94	539.813	585.703	523.883	235.669
3611.95	-486.372	-504.708	-516.576	-555.024		1655.01	4210.57	3455.1	2582.15	2433.15						3610.02	-88.552	-88.976	-91.072	-92.104		1653.97	528.692	588.062	502.692	231.335
3613.88	-487.86	-506.304	-518.28	-556.824		1656.04	4209.91	3470.23	2583.87	2403.87						3611.95	-86.856	-87.144	-89.192	-90.056		1655.01	527.236	599.556	510.906	223.305
3615.81	-489.756	-506.664	-519.048	-558.036		1657.07	4220.25	3467.36	2569.59	2421.59						3613.88	-85.448	-85.632	-87.64	-88.48		1656.04	540.764	588.044	500.874	193.97
3617.74	-490.896	-507.972	-520.452	-559.38		1658.1	4181.59	3450.49	2568.32	2410.32						3615.81	-84.504	-84.688	-86.56	-87.296		1657.07	536.753	554.773	496.353	221.336
3619.67	-492.6	-510.96	-522.648	-561.432		1659.13	4205.92	3484.63	2582.04	2416.04						3617.74	-82.832	-82.8	-84.808	-85.512		1658.1	522.211	548.451	492.601	197.171
3621.59	-494.712	-512.604	-524.172	-562.788		1660.15	4180.28	3408.77	2595.76	2417.76						3619.67	-80.472	-80.272	-82.432	-83.568		1659.13	499.119	517.739	460.139	198.856
3623.52	-495.54	-512.7	-525.204	-563.148		1661.19	4206.61	3432.91	2564.49	2367.49						3621.59	-79.024	-78.88	-80.84	-82.328		1660.15	488.712	529.391	421.462	173.976
3625.45	-495.396	-512.508	-524.88	-562.92		1662.21	4181.95	3421.04	2591.21	2400.21						3623.52	-78	-77.872	-79.704	-81.208		1661.19	461.646	555.356	434.836	180.907
3627.38	-497.724	-514.572	-526.104	-565.32		1663.24	4172.29	3429.17	2563.93	2391.93						3625.45	-77.36	-76.96	-78.928	-80.128		1662.21	474.708	533.588	424.558	136.917
3629.31	-502.104	-518.772	-530.484	-569.988		1664.27	4157.63	3400.3	2579.65	2389.65						3627.38	-75.784	-74.824	-77.312	-78.4		1663.24	471.746	504.476	421.646	127.482
3631.24	-504.084	-521.484	-532.92	-571.944		1665.3	4164.97	3450.44	2552.37	2359.37						3629.31	-72.816	-71.864	-74.68	-76.464		1664.27	507.415	483.005	416.355	127.788
3633.16	-505.38	-522.972	-533.772	-572.856		1666.33	4168.31	3395.57	2569.09	2390.09						3631.24	-71.504	-71.144	-73.576	-75.736		1665.3	452.583	512.713	371.413	94.533
3635.09	-507.648	-524.4	-535.128	-574.548		1667.36	4153.66	3471.71	2553.82	2348.82						3633.16	-70.672	-70.648	-72.856	-74.928		1666.33	449.801	464.811	371.921	109.908
3637.02	-509.28	-526.164	-536.472	-576.228		1668.39	4097	3403.85	2570.54	2392.54						3635.09	-69.2	-69.264	-71.584	-73.848		1667.36	447.99	468.11	382.34	81.2636
3638.95	-511.056	-528.048	-538.536	-578.268		1669.42	4128.34	3430.98	2599.26	2367.26						3637.02	-67.84	-68.096	-70.672	-73.256		1668.39	459.188	463.308	351.248	100.373
3640.88	-513.336	-529.716	-541.068	-580.008		1670.44	4158.68	3427.11	2555.98	2390.98						3638.95	-66.248	-66.912	-69.832	-72.784		1669.42	439.606	468.766	375.946	93.2852
3642.81	-514.968	-531.552	-542.64	-581.124		1671.47	4141.02	3432.25	2563.7	2382.7						3640.88	-64.72	-65.8	-68.88	-72.288		1670.44	462.248	489.328	375.168	117.844
3644.74	-516.348	-533.172	-543.432	-582.408		1672.5	4115.36	3395.38	2563.42	2358.42						3642.81	-63.704	-65.04	-68.4	-72.016		1671.47	436.167	490.967	377.027	86.9047
3646.66	-518.004	-534.66	-545.208	-584.28		1673.53	4137.7	3392.51	2526.14	2365.14						3644.74	-62.752	-64.136	-67.96	-71.616		1672.5	459.525	468.845	372.795	106.699
3648.59	-520.476	-537.684	-549.108	-587.544		1674.55	4111.03	3398.64	2548.87	2361.86						3646.66	-61.784	-63.144	-67.248	-71.12		1673.53	435.143	464.833	376.193	66.1553
3650.52	-523.38	-541.704	-552.888	-591.168		1675.58	4128.36	3390.77	2499.58	2370.58						3648.59	-60.48	-62.152	-66.536	-70.784		1674.55	459.745	478.995	370.755	69.7095
3652.45	-524.868	-543.528	-553.824	-592.5		1676.61	4125.7	3365.9	2520.3	2354.3						3650.52	-59.512	-61.928	-66.64	-71.384		1675.58	456.074	515.584	349.904	72.1758
3654.38	-526.776	-545.064	-554.964	-594.132		1677.64	4120.04	3357.03	2539.02	2374.02						3652.45	-60.024	-63	-67.672	-72.672		1676.61	423.472	488.642	352.902	83.4321
3656.31	-530.568	-548.508	-558.708	-598.188		1678.66	4106.38	3375.17	2496.74	2368.74						3654.38	-60.6	-63.784	-68.48	-73.48		1677.64	428.7	439.28	370.05	85.1404
3658.23	-533.532	-550.644	-561.384	-600.984		1679.69	4111.72	3374.3	2522.46	2335.46						3656.31	-60.256	-63.616	-68.696	-73.912		1678.66	427.743	449.533	372.373	78.9426
3660.16	-535.824	-552.168	-562.728	-602.664		1680.72	4113.06	3371.43	2503.18	2346.18						3658.23	-60.184	-63.816	-69.128	-74.664		1679.69	429.691	451.291	351.531	67.4279
3662.09	-537.588	-554.496	-564.78	-604.92		1681.74	4078.39	3356.57	2542.91	2355.91						3660.16	-60.136	-63.944	-69.416	-75.08		1680.72	435.789	462.329	330.529	54.0552
3664.02	-538.848	-556.212	-567.396	-607.284		1682.77	4042.73	3343.7	2521.63	2327.63						3662.09	-59.928	-63.896	-69.472	-75.232		1681.74	396.161	445.141	322.561	59.1144
3665.95	-540.468	-556.848	-569.076	-608.34		1683.8	4075.06	3334.82	2549.34	2346.34						3664.02	-60.056	-64.152	-69.72	-75.608		1682.77	410.14	453.36	328.44	53.1987
3667.88	-542.436	-558.156	-570.516	-609.024		1684.82	4069.4	3373.95	2521.06	2339.06						3665.95	-60.536	-64.512	-70.232	-76.048		1683.8	430.278	409.228	335.108	56.721
3669.81	-545.724	-561.804	-573.948	-612.576		1685.85	4082.74	3337.09	2473.78	2335.78						3667.88	-60.712	-64.44	-70.416	-75.976		1684.82	434.31	463.93	316	48.8402
3671.73	-547.296	-563.424	-575.244	-614.112		1686.87	4058.08	3380.22	2496.5	2321.5						3669.81	-59.936	-63.808	-70.064	-75.648		1685.85	427.998	448.529	350.279	41.8515
3673.66	-547.944	-564.684	-575.94	-614.412		1687.9	4091.42	3313.35	2518.22	2334.22						3671.73	-60.2	-64.344	-70.472	-75.984		1686.87	454.721	435.391	342.821	75.0717
3675.59	-551.772	-569.676	-580.44	-619.068		1688.92	4042.74	3349.47	2506.94	2313.94						3673.66	-60.96	-64.784	-70.536	-75.832		1687.9	433.749	434.849	339.919	64.746
3677.52	-554.412	-571.92	-582.852	-620.904		1689.95	4092.08	3378.61	2512.66	2324.66						3675.59	-60.16	-63.552	-69.384	-75.04		1688.92	398.561	443.681	333.101	36.2782
3679.45	-554.352	-571.212	-582.468	-619.68		1690.97	4053.42	3388.74	2499.38	2319.38						3677.52	-59.608	-63.272	-69.216	-75.032		1689.95	396.07	426.659	343.769	33.6695
3681.38	-554.772	-571.956	-582.756	-620.988		1692	4062.75	3335.86	2510.09	2332.09						3679.45	-59.712	-63.816	-69.552	-75.24		1690.97	421.802	459.382	323.832	51.6917
3683.3	-555.384	-572.22	-582.732	-621.144		1693.02	4094.09	3331.99	2483.82	2335.82						3681.38	-59.632	-63.936	-69.552	-75.4		1692	426.42	453.91	317.75	40.137
3685.23	-554.94	-570.732	-581.724	-618.912		1694.05	4024.42	3353.13	2519.54	2310.54						3683.3	-59.544	-63.792	-69.504	-75.312		1693.02	427.742	446.882	343.092	1.6342
3687.16	-555.468	-570.84	-581.94	-618.972		1695.07	4058.75	3343.25	2469.25	2305.25						3685.23	-59.64	-63.792	-69.552	-75.272		1694.05	415.851	463.68	338.38	2.9055
3689.09	-557.952	-573.384	-584.076	-621.504		1696.09	4077.09	3332.38	2476.97	2330.97						3687.16	-59.488	-63.392	-69.216	-75.04		1695.07	385.303	458.163	343.543	45.2127
3691.02	-558.372	-574.476	-584.796	-622.524		1697.12	4058.43	3352.52	2491.69	2316.69						3689.09	-58.496	-62.048	-68.168	-74.112		1696.09	405.895	440.555	334.775	55.6969
3692.95	-556.824	-573.744	-583.656	-621.336		1698.14	4045.75	3364.64	2519.41	2328.41						3691.02	-58.016	-61.592	-67.8	-73.88		1697.12	414.933	444.343	331.813	38.2892
3694.87	-556.284	-572.856	-582.456	-619.704		1699.17	4066.09	3368.77	2472.13	2346.13						3692.95	-58.528	-62.272	-68.336	-74.416		1698.14	374.165	440.955	312.155	49.3494
3696.8	-555.96	-571.98	-581.868	-618.648		1700.19	4069.42	3345.89	2478.84	2344.84						3694.87	-58.816	-62.496	-68.488	-74.544		1699.17	399.024	442.204	322.014	36.5877
3698.73	-554.796	-570.744	-581.1	-617.124		1701.21	4067.76	3352.03	2486.56	2304.56						3696.8	-58.736	-62.352	-68.136	-74.296		1700.19	417.396	436.036	335.636	48.8879
3700.66	-554.088	-570.3	-580.44	-616.668		1702.24	4063.08	3344.15	2494.28	2318.28						3698.73	-58.608	-62.36	-67.856	-74.04		1701.21	409.188	458.158	316.958	72.5391
3702.59	-554.052	-571.032	-580.776	-618.144		1703.26	4076.42	3337.28	2514	2340						3700.66	-58.032	-61.8	-67.368	-73.624		1702.24	396.356	445.376	337.466	60.2174
3704.52	-553.32	-570.432	-579.996	-617.568		1704.28	4067.75	3375.4	2490.71	2310.71						3702.59	-57.624	-61.344	-67.136	-73.632		1703.26	392.769	412.489	337.119	67.4696
3706.45	-552.096	-569.46	-578.34	-615.756		1705.3	4076.09	3319.54	2509.43	2337.43						3704.52	-57.776	-61.576	-67.368	-73.832		1704.28	427.271	417.741	339.241	51.1618
3708.37	-551.148	-568.812	-577.572	-615.084		1706.33	4075.41	3334.66	2479.15	2319.15						3706.45	-57.688	-61.448	-67.208	-73.432		1705.3	409.863	431.873	324.223	49.439
3710.3	-551.268	-568.188	-577.86	-615.972		1707.35	4057.75	3387.79	2493.87	2329.87						3708.37	-57.448	-61.08	-66.832	-72.8		1706.33	383.111	440.901	298.681	51.7833
3712.23	-552.348	-568.824	-578.736	-617.712		1708.37	4044.08	3283.91	2510.58	2303.58						3710.3	-57.008	-60.616	-66.456	-72.112		1707.35	398.003	419.553	323.894	56.3675
3714.16	-552.108	-568.62	-578.196	-617.016		1709.39	4091.42	3368.05	2515.3	2321.3						3712.23	-56.44	-60.2	-66.152	-71.752		1708.37	409.346	460.176	318.256	22.2167
3716.09	-550.8	-567.24	-577.344	-615.24		1710.42	4061.74	3357.17	2511.02	2339.02						3714.16	-56.648	-60.688	-66.536	-72.232		1709.39	388.408	439.318	316.388	32.8939
3718.02	-549.756	-566.196	-576.948	-613.776		1711.44	4052.07	3336.29	2465.73	2347.73						3716.09	-57.16	-61.296	-66.992	-72.728		1710.42	393.816	438.116	322.936	56.0812
3719.94	-548.784	-565.428	-575.304	-612.084		1712.46	4065.41	3376.42	2509.45	2297.45						3718.02	-57.416	-61.352	-66.92	-72.784		1711.44	373.838	442.398	332.888	41.2994
3721.87	-547.74	-564.468	-573.216	-611.124		1713.48	4091.74	3355.55	2468.17	2305.16						3719.94	-57.544	-61.104	-66.688	-72.632		1712.46	374.791	399.101	336.661	45.8176
3723.8	-547.02	-563.556	-572.772	-610.74		1714.5	4048.06	3366.67	2461.88	2330.88						3721.87	-57.36	-60.72	-66.504	-72.512		1713.48	385.773	418.753	324.963	58.6048
3725.73	-546.972	-563.532	-573.564	-610.836		1715.52	4030.4	3343.8	2483.6	2337.6						3723.8	-57.016	-60.376	-66.312	-72.48		1714.5	392.625	429.435	329.835	56.083
3727.66	-546.108	-562.764	-572.892	-610.032		1716.54	4084.73	3354.92	2472.31	2348.31						3725.73	-56.896	-60.2	-66.248	-72.6		1715.52	377.687	414.677	334.217	18.0102
3729.59	-544.272	-561.42	-571.26	-608.556		1717.56	4051.05	3355.04	2482.03	2325.03						3727.66	-57.4	-60.696	-66.664	-73.056		1716.54	397.519	422.089	316.479	30.8354
3731.51	-543.708	-560.784	-570.684	-608.556		1718.59	4058.39	3327.18	2455.75	2317.75						3729.59	-58.08	-61.448	-67.16	-73.408		1717.56	419.532	410.782	299.946	47.6526
3733.44	-543.996	-559.884	-570.168	-608.568		1719.61	4085.72	3330.3	2452.46	2320.46						3731.51	-57.832	-61.216	-66.824	-72.904		1718.59	411.62	412.55	284.778	44.0089
3735.37	-543.888	-560.112	-570.156	-608.292		1720.62	4056.04	3339.42	2478.18	2316.18						3733.44	-57.024	-60.296	-66.008	-72.096		1719.61	391.162	409.952	322.182	50.8831
3737.3	-544.392	-561.588	-571.572	-609.24		1721.65	4051.37	3328.54	2493.89	2333.89						3735.37	-56.752	-59.816	-65.8	-72.032		1720.62	353.968	429.838	315.678	48.6992
3739.23	-543.528	-560.184	-570.9	-607.98		1722.67	4039.71	3351.68	2509.61	2292.61						3737.3	-56.464	-59.688	-65.744	-71.872		1721.65	382.747	451.447	308.036	39.1705
3741.16	-539.616	-555.6	-566.604	-603.3		1723.69	4041.03	3362.8	2438.33	2335.33						3739.23	-56.368	-60.04	-65.76	-71.4		1722.67	387.859	450.739	288.843	56.5237
3743.09	-538.704	-554.616	-565.428	-602.688		1724.7	4072.36	3342.92	2445.04	2328.04						3741.16	-57.312	-61.072	-66.664	-71.784		1723.69	386.531	418.241	312.791	48.8379
3745.01	-541.812	-557.748	-568.548	-606.372		1725.72	4057.69	3356.04	2481.75	2318.75						3743.09	-57.44	-60.872	-66.912	-72.12		1724.7	404.107	399.217	327.837	27.802
3746.94	-541.296	-556.656	-567.912	-605.232		1726.74	4024.01	3329.16	2470.47	2300.47						3745.01	-56.248	-59.752	-66.024	-71.816		1725.72	386.489	399.419	323.179	31.5862
3748.87	-539.988	-554.916	-566.736	-603.456		1727.76	4035.34	3320.29	2482.18	2311.18						3746.94	-56.64	-60.592	-66.488	-72.112		1726.74	395.821	430.701	326.681	53.6644
3750.8	-541.164	-556.956	-568.584	-605.664		1728.78	4029.66	3316.41	2473.9	2319.9						3748.87	-56.896	-60.896	-66.688	-71.936		1727.76	388.904	422.654	313.774	15.3056
3752.73	-540.948	-558.024	-569.064	-606.66		1729.8	4021	3336.54	2471.62	2309.62						3750.8	-55.744	-59.616	-65.624	-70.912		1728.78	369.676	409.106	335.176	34.6348
3754.66	-539.52	-557.028	-567.972	-605.028		1730.82	4037.33	3357.66	2442.33	2310.33						3752.73	-55.472	-59.64	-65.368	-70.944		1729.8	394.218	394.098	329.088	28.981
3756.58	-538.836	-556.26	-567.096	-603.696		1731.84	4023.66	3328.78	2452.05	2294.05						3754.66	-55.76	-60.208	-65.488	-71.352		1730.82	387.86	432.22	319.74	33.0892
3758.51	-539.052	-556.836	-566.844	-604.248		1732.86	4002.98	3342.91	2465.76	2303.76						3756.58	-56.088	-60.464	-65.768	-71.448		1731.84	389.412	428.982	312.693	31.1434
3760.44	-538.608	-556.248	-565.908	-603.984		1733.87	3993.31	3316.03	2464.47	2293.47						3758.51	-56.104	-60.2	-65.856	-71.344		1732.86	389.955	413.695	319.835	41.1296
3762.37	-536.376	-553.824	-564.012	-601.548		1734.89	4044.63	3315.15	2480.19	2272.19						3760.44	-56.016	-60.192	-65.864	-71.616		1733.87	378.331	406.321	319.421	12.3687
3764.3	-534.828	-553.092	-563.244	-600.336		1735.91	3971.96	3316.27	2439.9	2265.9						3762.37	-56.2	-60.656	-66.144	-71.848		1734.89	388.383	401.613	315.843	2.0239
3766.23	-535.608	-553.428	-563.124	-600.3		1736.93	4024.28	3331.39	2440.62	2313.61						3764.3	-55.968	-60.448	-66.008	-71.568		1735.91	366.075	409.115	305.992	18.2621
3768.16	-536.472	-553.176	-562.824	-600.216		1737.95	4010.61	3340.52	2444.33	2277.33						3766.23	-56.144	-60.536	-66.08	-71.672		1736.93	367.847	398.797	316.588	20.8013
3770.08	-536.28	-552.948	-563.16	-601.092		1738.96	3993.94	3294.64	2433.04	2279.04						3768.16	-56.624	-60.912	-66.4	-71.928		1737.95	371.969	373.82	291.529	29.3665
3772.01	-536.328	-552.684	-563.688	-601.464		1739.98	4015.26	3280.76	2460.76	2307.76						3770.08	-56.12	-60.4	-66.048	-71.648		1738.96	364.786	377.766	285.6	23.0206
3773.94	-536.292	-552.648	-563.376	-600.648		1741	4029.58	3291.87	2455.46	2278.46						3772.01	-56.008	-60.504	-66.024	-71.696		1739.98	373.628	403.588	315.946	21.1768
3775.87	-535.668	-552.192	-562.452	-600.084		1742.01	4009.9	3333.99	2419.18	2281.18						3773.94	-56.512	-61.096	-66.432	-72		1741	366	404.15	304.56	7.537
3777.8	-535.464	-551.796	-562.536	-600.228		1743.03	4043.23	3360.12	2455.89	2265.89						3775.87	-56.656	-61.104	-66.472	-72.048		1742.01	352.986	383.876	275.298	16.0391
3779.73	-535.176	-551.916	-562.956	-600.156		1744.05	4011.55	3331.24	2436.61	2293.61						3777.8	-56.44	-60.76	-66.08	-71.752		1743.03	347.818	409.278	279.545	16.6303
3781.65	-534.552	-551.604	-562.26	-599.52		1745.06	3994.88	3294.36	2431.32	2275.32						3779.73	-56.16	-60.584	-65.904	-71.6		1744.05	354.553	397.2	276.849	28.7345
3783.58	-534.348	-551.796	-562.068	-599.892		1746.08	4006.21	3301.48	2439.03	2279.03						3781.65	-56.376	-61.016	-66.352	-71.904		1745.06	369.726	405.357	271.028	4.8106
3785.51	-534.48	-552.048	-562.668	-600.684		1747.1	3971.53	3287.6	2442.75	2262.75						3783.58	-56.704	-61.392	-66.64	-72.096		1746.08	387.559	383.459	276.474	1.7638
3787.44	-534.6	-551.46	-562.284	-599.88		1748.11	4028.84	3317.72	2432.46	2293.45						3785.51	-56.792	-61.456	-66.672	-72.312		1747.1	375.421	401.021	295.437	13.747
3789.37	-534.192	-551.4	-561.42	-598.932		1749.13	4003.17	3306.84	2455.17	2302.17						3787.44	-57.128	-61.792	-66.96	-72.632		1748.11	367.097	385.957	286.192	2.3341
3791.3	-533.16	-550.812	-560.76	-598.392		1750.14	3998.5	3330.96	2463.88	2270.88						3789.37	-57.16	-61.856	-67.056	-72.608		1749.13	363.649	393.519	281.986	-8.2067
3793.22	-532.272	-549.084	-559.98	-597.348		1751.16	3981.82	3301.08	2451.6	2305.6						3791.3	-56.904	-61.664	-66.904	-72.504		1750.14	344.625	380.375	274.157	-15.9956
3795.15	-532.704	-549.468	-560.592	-597.888		1752.17	3978.15	3300.2	2430.31	2279.31						3793.22	-57.184	-61.8	-67.056	-72.456		1751.16	343.828	368.168	287.255	-0.0714
3797.08	-532.416	-549.744	-560.424	-597.552		1753.19	3971.46	3283.31	2439.02	2262.02						3795.15	-57.12	-61.496	-66.944	-72.24		1752.17	348.314	401.744	289.931	-1.1173
3799.01	-530.832	-547.764	-558.792	-595.704		1754.2	3969.79	3289.44	2457.73	2304.73						3797.08	-57.16	-61.488	-66.992	-72.464		1753.19	342.306	406.076	293.148	11.0579
3800.94	-531.648	-548.952	-560.04	-597.852		1755.22	4001.11	3279.56	2424.45	2269.45						3799.01	-57.752	-61.976	-67.424	-72.696		1754.2	357.322	381.712	277.199	15.944
3802.87	-531.684	-549.672	-559.776	-598.176		1756.23	3981.43	3301.67	2416.15	2263.15						3800.94	-56.968	-61.024	-66.68	-72		1755.22	366.294	395.184	293.583	11.0202
3804.8	-530.556	-547.716	-557.748	-595.764		1757.25	3998.75	3292.79	2436.87	2272.87						3802.87	-56.664	-60.936	-66.416	-72.04		1756.23	350.072	385.45	289.88	0.6213
3806.72	-531.66	-548.46	-558.624	-597.012		1758.26	4023.08	3274.91	2413.58	2284.58						3804.8	-57.384	-61.88	-67.032	-72.488		1757.25	374.332	393.812	299.598	14.0815
3808.65	-531.6	-549.108	-558.552	-597.204		1759.28	3993.39	3286.02	2415.29	2273.29						3806.72	-57.064	-61.568	-66.88	-72.408		1758.26	368.349	409.649	300.202	31.5186
3810.58	-530.832	-548.496	-557.4	-595.392		1760.29	3959.72	3300.62	2427	2293						3808.65	-56.728	-61.36	-66.712	-72.472		1759.28	352.831	383.881	294.404	8.2178
3812.51	-530.004	-547.332	-555.948	-593.532		1761.31	3987.04	3276.27	2420.72	2270.72						3810.58	-56.872	-61.632	-66.808	-72.536		1760.29	339.797	376.657	285.287	-1.1271
3814.44	-529.332	-546.768	-555.312	-593.532		1762.32	3962.36	3305.38	2444.42	2262.42						3812.51	-57.248	-61.888	-67.152	-72.536		1761.31	348.209	395.909	290.604	-7.9809
3816.37	-530.136	-548.268	-557.004	-595.752		1763.33	3961.68	3279.5	2407.14	2275.14						3814.44	-57.384	-61.776	-67.312	-72.384		1762.32	363.045	383.375	281.157	-5.2298
3818.29	-529.26	-546.996	-556.788	-594.396		1764.35	4010	3294.15	2417.84	2260.84						3816.37	-56.92	-61.288	-66.896	-72.288		1763.33	355.641	370.671	292.159	13.8803
3820.22	-529.752	-546.756	-557.976	-594.612		1765.36	3969.32	3284.73	2457.56	2247.56						3818.29	-57.352	-61.688	-67.184	-72.416		1764.35	364.034	392.803	278.918	13.0775
3822.15	-531.516	-548.688	-560.076	-596.928		1766.37	3963.64	3305.84	2437.27	2277.26						3820.22	-57.256	-61.432	-67.016	-72.024		1765.36	373.07	382.72	267.723	14.0896
3824.08	-530.064	-547.572	-558.336	-595.152		1767.38	3977.96	3269.97	2420.98	2293.98						3822.15	-56.816	-61.088	-66.552	-72.12		1766.37	352.288	373.436	269.508	4.0397
3826.01	-529.044	-547.2	-557.388	-594.612		1768.4	3977.27	3299.08	2408.69	2255.69						3824.08	-57.376	-61.712	-66.904	-72.448		1767.38	359.512	386.172	267.406	2.1628
3827.94	-528.504	-547.008	-557.232	-594.84		1769.41	3927.6	3284.2	2424.4	2290.4						3826.01	-57.192	-61.48	-66.848	-72.248		1768.4	343.244	374.844	276.923	34.714
3829.86	-527.388	-545.928	-556.296	-593.292		1770.42	3956.91	3289.31	2422.11	2255.11						3827.94	-57.064	-61.368	-66.848	-72.456		1769.41	339.11	368.44	286.736	10.8821
3831.79	-527.616	-546.144	-556.176	-592.98		1771.44	3934.24	3284.43	2403.82	2258.82						3829.86	-57.648	-61.896	-67.296	-72.808		1770.42	327.563	341.686	303.67	-18.1928
3833.72	-526.92	-544.62	-554.844	-592.296		1772.45	3986.55	3298.54	2406.53	2286.53						3831.79	-57.176	-61.448	-67.048	-72.456		1771.44	331.136	354.768	279.396	8.6024
3835.65	-525.672	-542.952	-553.608	-591.06		1773.46	3970.88	3272.67	2424.24	2278.24						3833.72	-57.088	-61.448	-67.072	-72.36		1772.45	344.255	361.354	280.634	17.1685
3837.58	-527.04	-543.984	-555.396	-592.2		1774.47	3957.19	3265.78	2403.95	2255.95						3835.65	-57.744	-61.952	-67.48	-72.44		1773.46	342.055	371.961	268.085	3.8806
3839.51	-528.852	-544.596	-557.328	-593.892		1775.48	3982.5	3298.89	2407.66	2283.66						3837.58	-57.376	-61.376	-67.016	-72		1774.47	335.359	367.337	286.575	-5.8253
3841.44	-529.272	-544.656	-557.652	-593.856		1776.49	3977.83	3294.01	2422.37	2277.37						3839.51	-57.208	-61.248	-66.728	-71.92		1775.48	350.943	346.963	302.222	-16.2712
3843.36	-528.672	-545.496	-557.28	-593.544		1777.51	3996.14	3271.12	2407.08	2252.08						3841.44	-57.528	-61.68	-66.944	-72.16		1776.49	353.339	356.219	282.477	-20.0621
3845.29	-527.352	-545.58	-556.332	-593.436		1778.52	3976.46	3291.23	2394.78	2231.78						3843.36	-57.488	-61.672	-67.04	-72.456		1777.51	349.941	359.931	282.235	-12.9189
3847.22	-526.908	-544.536	-555.24	-592.536		1779.53	3992.78	3307.35	2417.5	2277.5						3845.29	-57.632	-61.976	-67.336	-72.992		1778.52	336.717	359.067	281.028	14.8622
3849.15	-525.3	-542.04	-552.336	-589.86		1780.54	3940.09	3272.47	2400.21	2263.2						3847.22	-57.768	-62.312	-67.632	-73.232		1779.53	339.361	357.713	285.996	27.3393
3851.08	-522.408	-539.568	-549.648	-587.748		1781.55	3981.41	3264.58	2424.91	2263.91						3849.15	-58.056	-62.48	-67.912	-73.176		1780.54	341.982	366.609	279.145	3.9124
3853.01	-525.192	-542.556	-553.968	-592.368		1782.56	3976.73	3302.7	2423.63	2258.63						3851.08	-58.696	-62.784	-68.344	-73.136		1781.55	349.125	366.416	280.139	-21.3885
3854.93	-529.164	-546.612	-558.384	-596.868		1783.57	3992.05	3313.81	2408.33	2269.33						3853.01	-57.728	-61.64	-67.56	-72.672		1782.56	351.322	367.722	270.439	-17.0804
3856.86	-527.832	-545.808	-556.356	-593.832		1784.58	3962.36	3292.92	2393.04	2245.04						3854.93	-56.624	-60.832	-66.8	-72.528		1783.57	331.992	378.018	264.37	0.2397
3858.79	-526.152	-544.872	-554.58	-591.276		1785.59	3948.67	3287.03	2418.75	2270.75						3856.86	-57.192	-61.656	-67.288	-72.768		1784.58	306.49	383.184	267.972	12.1668
3860.72	-525.516	-544.464	-553.98	-591.432		1786.6	3948.99	3292.14	2445.45	2230.45						3858.79	-58.024	-62.56	-67.992	-73.352		1785.59	330.931	356.16	267.756	0.6649
3862.65	-525.3	-543.228	-553.764	-591.468		1787.61	3979.31	3306.26	2396.17	2285.17						3860.72	-58.472	-62.912	-68.16	-73.576		1786.6	338.875	367.886	284.486	-22.235
3864.58	-526.272	-543.564	-555.192	-592.416		1788.62	3950.62	3322.38	2407.88	2271.88						3862.65	-58.312	-62.56	-67.928	-73.152		1787.61	339.435	349.472	278.441	1.8361
3866.51	-525.324	-543.216	-554.016	-591.384		1789.63	3982.94	3294.49	2403.58	2246.58						3864.58	-57.816	-62.08	-67.872	-73.096		1788.62	308.475	340.021	280.866	9.2212
3868.43	-524.4	-542.616	-552.816	-590.604		1790.64	3981.25	3279.6	2432.29	2253.29						3866.51	-58.264	-62.592	-68.304	-73.512		1789.63	325.4	335.294	277.851	-9.8357
3870.36	-526.008	-544.152	-555.012	-592.92		1791.65	3932.56	3306.71	2417	2259						3868.43	-58.376	-62.4	-68.008	-73.224		1790.64	331.922	352.74	262.983	-12.2366
3872.29	-526.464	-544.368	-554.916	-593.208		1792.66	3968.88	3282.82	2418.7	2234.7						3870.36	-57.672	-61.728	-67.352	-72.888		1791.65	334.803	343.596	280.473	-4.9805
3874.22	-526.656	-544.536	-553.992	-592.668		1793.67	3942.2	3302.94	2390.42	2239.42						3872.29	-57.8	-62.24	-67.592	-73.152		1792.66	326.922	361.143	278.767	-3.1244
3876.15	-526.716	-544.62	-554.052	-591.348		1794.68	3947.52	3277.05	2435.12	2270.12						3874.22	-57.92	-62.504	-67.768	-73.376		1793.67	342.473	377.019	285.097	-16.6453
3878.08	-525.516	-542.712	-553.2	-589.452		1795.68	3956.83	3299.16	2405.83	2259.83						3876.15	-58.224	-62.992	-68.136	-73.88		1794.68	330.323	355.075	252.784	-21.4182
3880	-525.408	-542.496	-553.776	-591.516		1796.69	3960.14	3269.27	2400.54	2248.54						3878.08	-58.656	-63.416	-68.48	-73.896		1795.68	331.625	360.335	265.947	-11.6112
3881.93	-524.808	-542.508	-553.704	-592.164		1797.7	3928.45	3278.39	2373.25	2282.24						3880	-58.064	-62.504	-67.984	-73.28		1796.69	348.285	366.231	276.651	0.2929
3883.86	-524.364	-542.028	-552.912	-590.364		1798.71	3963.77	3264.5	2423.95	2260.95						3881.93	-58.208	-62.56	-68.12	-73.544		1797.7	338.791	357.617	254.393	4.25
3885.79	-525.96	-543.588	-554.46	-591.228		1799.72	3969.08	3290.61	2395.66	2274.66						3883.86	-58.6	-62.984	-68.328	-73.656		1798.71	333.695	356.113	259.154	-10.0999
3887.72	-525.72	-543.444	-554.172	-590.964		1800.72	3945.39	3273.72	2406.37	2239.37						3885.79	-58.072	-62.488	-67.824	-73.336		1799.72	336.899	373.419	283.302	-6.6208
3889.65	-524.82	-542.532	-552.792	-589.968		1801.73	3951.71	3269.83	2419.07	2251.07						3887.72	-58.416	-62.872	-68.104	-73.704		1800.72	334.984	376.919	248.051	13.6002
3891.57	-526.116	-543.756	-554.1	-591.348		1802.74	3969.02	3293.94	2386.78	2261.78						3889.65	-58.856	-63.272	-68.544	-73.952		1801.73	317.797	373.095	243.482	9.8423
3893.5	-526.284	-543.912	-554.424	-591.588		1803.75	3936.33	3285.05	2437.49	2286.49						3891.57	-58.496	-62.792	-68.424	-73.8		1802.74	321.537	364.041	268.806	8.0434
3895.43	-524.472	-542.136	-552.456	-590.352		1804.75	3954.65	3311.16	2401.19	2259.19						3893.5	-58.712	-63.056	-68.6	-74.008		1803.75	330.413	367.098	286.952	-12.3445
3897.36	-523.296	-540.912	-551.484	-590.232		1805.76	3976.96	3287.27	2424.9	2239.9						3895.43	-59.224	-63.696	-68.888	-74.352		1804.75	344.925	346.298	274.646	-16.0955
3899.29	-523.224	-541.512	-551.784	-590.784		1806.77	3944.26	3299.37	2427.6	2270.6						3897.36	-59.272	-63.56	-68.888	-74.368		1805.76	340.89	347.916	267.43	3.0756
3901.22	-524.292	-542.232	-551.892	-591.108		1807.77	3975.57	3293.48	2395.31	2266.31						3899.29	-58.856	-63.064	-68.536	-73.992		1806.77	335.907	359.37	261.407	-2.4193
3903.15	-526.236	-542.604	-552.984	-591.684		1808.78	3965.89	3283.59	2421.02	2252.01						3901.22	-58.344	-62.752	-68.008	-73.632		1807.77	325.544	359.293	271.668	-20.7593
3905.07	-526.692	-543.744	-554.58	-591.948		1809.79	3944.2	3313.71	2373.72	2252.72						3903.15	-58.048	-62.36	-67.744	-73.432		1808.78	312.628	366.796	258.058	-20.2382
3907	-525.612	-543.564	-553.8	-590.844		1810.79	3968.51	3284.44	2413.43	2242.43						3905.07	-58.168	-62.464	-68.016	-73.64		1809.79	321.701	368.132	258.674	0.1599
3908.93	-524.928	-542.28	-552.708	-589.56		1811.8	3968.82	3307.93	2427.14	2240.14						3907	-58.728	-63.2	-68.624	-74.208		1810.79	334.563	355.482	271.163	-8.3021
3910.86	-524.724	-542.496	-553.38	-589.344		1812.8	3965.12	3287.03	2423.84	2223.84						3908.93	-59.168	-63.744	-69.064	-74.64		1811.8	329.751	359.853	271.769	-22.532
3912.79	-524.184	-542.616	-553.092	-589.188		1813.81	3957.44	3290.14	2391.54	2255.54						3910.86	-59.056	-63.864	-69.048	-74.776		1812.8	315.764	360.168	265.143	-2.002
3914.72	-523.524	-541.8	-552.024	-589.116		1814.82	3949.75	3292.25	2420.25	2254.25						3912.79	-58.912	-63.824	-68.968	-74.712		1813.81	308.44	350.544	258.689	-1.7729
3916.64	-524.016	-541.86	-552.42	-589.992		1815.82	3972.06	3328.36	2405.96	2243.96						3914.72	-58.792	-63.576	-68.776	-74.376		1814.82	332.885	353.327	267.618	0.9042
3918.57	-525.276	-542.112	-553.644	-590.82		1816.83	3973.38	3295.47	2422.66	2247.66						3916.64	-58.488	-63.136	-68.4	-74.104		1815.82	337.457	347.64	261.047	-2.6028
3920.5	-525.72	-542.004	-554.052	-590.844		1817.83	3936.68	3310.33	2425.36	2268.36						3918.57	-58.624	-63.104	-68.48	-74.344		1816.83	334.054	346.94	267.003	-8.4377
3922.43	-525	-542.388	-553.344	-590.412		1818.84	3992.99	3281.68	2398.07	2262.07						3920.5	-58.928	-63.432	-68.728	-74.616		1817.83	347.037	338.348	263.15	-15.4577
3924.36	-524.064	-542.796	-552.708	-589.764		1819.84	3995.21	3315.79	2438.78	2275.78						3922.43	-58.92	-63.544	-68.776	-74.6		1818.84	331.988	349.149	259.935	-21.0506
3926.29	-524.112	-542.364	-552.996	-589.692		1820.85	3959.6	3284.89	2388.48	2242.48						3924.36	-59.104	-63.664	-68.96	-74.744		1819.84	310.656	357.479	260.689	-23.0906
3928.21	-524.448	-541.332	-553.344	-590.46		1821.85	3996.91	3293.01	2381.19	2275.18						3926.29	-59.52	-64.008	-69.32	-75.128		1820.85	319.37	351.546	260.553	-18.0575
3930.14	-524.568	-541.2	-552.396	-591.156		1822.86	3983.23	3284.12	2381.89	2238.89						3928.21	-59.632	-64.16	-69.576	-75.216		1821.85	309.584	353.887	245.669	-21.6005
3932.07	-524.76	-542.22	-551.148	-591.372		1823.86	3958.53	3310.33	2422.59	2247.59						3930.14	-59.208	-63.928	-69.424	-74.936		1822.86	315.284	363.996	278.378	-23.6224
3934	-524.46	-542.748	-551.436	-591.576		1824.86	3957.84	3273.33	2371.3	2233.3						3932.07	-58.816	-63.64	-69.064	-74.84		1823.86	325.317	359.298	272.805	-3.6314
3935.93	-524.424	-542.496	-552.552	-591.408		1825.87	3951.14	3289.43	2403	2276						3934	-59.136	-63.728	-69.088	-75.096		1824.86	335.031	350.845	249.922	1.9876
3937.86	-524.364	-541.692	-552.696	-589.824		1826.87	3933.45	3279.54	2411.71	2248.71						3935.93	-59.528	-64.08	-69.416	-75.288		1825.87	315.205	361.217	245.639	-20.4793
3939.79	-523.224	-540.72	-552.384	-588.312		1827.87	3970.77	3278.65	2369.41	2264.41						3937.86	-59.736	-64.544	-69.832	-75.52		1826.87	304.638	345.231	268.318	-3.6683
3941.71	-522.96	-541.152	-553.164	-588.768		1828.88	3966.07	3270.75	2399.11	2224.31						3939.79	-60.008	-64.88	-70.168	-75.784		1827.87	313.803	344.254	267.689	-11.1563
3943.64	-523.836	-542.052	-553.512	-589.848		1829.88	3942.38	3300.62	2389.82	2258.82						3941.71	-59.992	-64.816	-70.192	-75.8		1828.88	318.097	346.711	257.16	-8.7892
3945.57	-524.1	-541.752	-552.876	-590.292		1830.88	3955.68	3262.96	2416.52	2248.52						3943.64	-60.008	-64.848	-70.248	-76.008		1829.88	316.265	354.88	248.488	-20.5642
3947.5	-523.968	-541.536	-552.888	-590.496		1831.89	3937.99	3265.07	2398.23	2218.23						3945.57	-60.16	-64.984	-70.392	-76.112		1830.88	313.825	348.431	260.426	-14.1562
3949.43	-523.992	-541.548	-552.984	-590.448		1832.89	3909.29	3293.17	2388.93	2269.93						3947.5	-60.08	-64.872	-70.312	-75.792		1831.89	327.409	337.431	265.027	-2.5771
3951.36	-524.316	-541.704	-553.272	-590.58		1833.89	3941.61	3274.28	2393.63	2228.63						3949.43	-60.048	-64.944	-70.192	-75.76		1832.89	335.959	332.547	267.031	-4.3601
3953.28	-524.436	-542.268	-553.572	-590.856		1834.9	3961.91	3303.38	2393.33	2254.33						3951.36	-60.04	-65.16	-70.192	-75.848		1833.89	309.642	353.413	267.111	-33.7991
3955.21	-523.944	-541.968	-552.696	-590.232		1835.9	3953.22	3272.49	2401.04	2246.04						3953.28	-60.08	-65.16	-70.28	-75.936		1834.9	321.371	351.489	269.528	-35.457
3957.14	-523.704	-541.812	-552.132	-589.404		1836.9	3937.52	3287.68	2398.74	2263.74						3955.21	-60.232	-65.12	-70.352	-76.12		1835.9	314.252	351.29	266.297	-13.417
3959.07	-523.128	-541.92	-551.82	-589.308		1837.9	3961.82	3300.62	2354.44	2267.44						3957.14	-60.264	-65.12	-70.336	-76.08		1836.9	313.16	354.665	260.844	-6.268
3961	-522.54	-541.332	-551.124	-589.896		1838.9	3946.13	3279.8	2407.15	2256.15						3959.07	-60.36	-65.272	-70.512	-76.128		1837.9	305.275	327.902	238.58	-9.7
3962.93	-524.04	-541.38	-551.676	-591.096		1839.91	3942.43	3266.9	2375.85	2226.85						3961	-60.608	-65.496	-70.928	-76.472		1838.9	310.511	320.381	242.496	-19.039
3964.86	-525.792	-541.752	-552.744	-591.6		1840.91	3951.74	3255.32	2359.56	2221.55						3962.93	-60.76	-65.472	-71.056	-76.632		1839.91	297.782	331.34	235.627	-6.5509
3966.78	-525.852	-542.028	-552.528	-591.012		1841.91	3959.05	3282.11	2363.26	2248.26						3964.86	-60.704	-65.392	-70.832	-76.408		1840.91	320.171	355.215	250.761	-17.8009
3968.71	-525.036	-542.58	-551.964	-590.808		1842.55	3923.34	3278.22	2374.96	2215.95						3966.78	-60.568	-65.4	-70.712	-76.248		1841.91	322.43	339.179	256.066	-28.2729
3970.64	-523.812	-542.628	-552.24	-591.156		1843.56	3915.03	3280.33	2362.66	2209.66						3968.71	-60.68	-65.4	-70.816	-76.464		1842.55	300.827	316.892	254.052	-1.9405
3972.57	-523.428	-542.196	-552.66	-591.936		1844.56	3966.96	3284.43	2365.36	2254.36						3970.64	-60.872	-65.48	-70.944	-76.6		1843.56	323.941	345.99	239.39	-7.1554
3974.5	-524.112	-541.68	-552.96	-592.788		1845.56	3952.26	3271.53	2370.06	2214.06						3972.57	-60.8	-65.416	-70.904	-76.368		1844.56	300.372	344.347	261.238	-10.6874
3976.43	-524.604	-541.392	-553.404	-592.332		1846.57	3948.56	3265.63	2400.76	2255.76						3974.5	-60.672	-65.152	-70.664	-76.136		1845.56	308.977	329.316	263.527	-21.5094
3978.35	-524.604	-541.488	-553.608	-590.904		1847.57	3947.87	3256.74	2399.34	2260.47						3976.43	-60.744	-65.28	-70.592	-76.344		1846.57	315.003	318.556	264.673	-25.0213
3980.28	-524.508	-542.58	-553.764	-590.328		1848.58	3908.17	3255.32	2354.37	2250.17						3978.35	-60.824	-65.736	-70.888	-76.84		1847.57	323.526	349.315	239.458	-36.3093
3982.21	-524.712	-543.984	-553.476	-591		1849.58	3903.47	3277.94	2368.87	2224.87						3980.28	-60.872	-65.896	-71.192	-77.104		1848.58	326.535	334.059	263.529	-31.1022
3984.14	-524.364	-543.54	-552.612	-591.672		1850.58	3950.77	3279.04	2367.57	2256.57						3982.21	-60.968	-65.896	-71.256	-77.096		1849.58	310.853	335.027	240.221	-44.3942
3986.07	-524.124	-542.676	-552.324	-591.804		1851.58	3961.08	3261.79	2373.28	2227.28						3984.14	-61.136	-66.024	-71.352	-77.104		1850.58	327.464	317.581	252.572	-35.7572
3988	-525.12	-543.192	-552.792	-592.104		1852.59	3945.38	3280.25	2391.98	2231.98						3986.07	-61.304	-66.136	-71.48	-77.136		1851.58	333.581	316.693	245.534	-27.4292
3989.92	-525.576	-543.756	-553.272	-592.5		1853.59	3959.68	3264.35	2383.68	2257.68						3988	-61.192	-65.992	-71.352	-77.016		1852.59	314.825	339.176	240.412	-14.9811
3991.85	-525.6	-543.696	-553.404	-592.38		1854.59	3946.98	3267.45	2361.38	2216.38						3989.92	-60.992	-65.704	-71.136	-76.776		1853.59	306.238	351.985	244.974	-37.7051
3993.78	-525.564	-543.384	-553.476	-592.128		1855.59	3933.28	3258.55	2390.08	2230.08						3991.85	-61.152	-65.752	-71.24	-76.824		1854.59	332.91	348.588	237.298	-14.6091
3995.71	-524.616	-542.832	-553.584	-591.588		1856.6	3955.58	3267.65	2398.78	2230.78						3993.78	-61.392	-66.048	-71.408	-77.128		1855.59	311.969	324.402	241.812	-20.3331
3997.64	-524.88	-542.748	-553.38	-591.204		1857.6	3938.88	3278.75	2373.48	2225.48						3995.71	-61.408	-66.056	-71.32	-77.128		1856.6	334.68	348.836	232.044	-41.722
3999.57	-525.816	-543.18	-553.104	-592.104		1858.6	3939.2	3250.86	2352.18	2221.18						3997.64	-61.424	-66.016	-71.296	-77		1857.6	299.42	316.026	237.084	-34.39
4001.5	-525.336	-543.144	-553.032	-592.584		1859.6	3931.5	3243.96	2359.88	2214.88						3999.57	-61.536	-66.224	-71.504	-77.192		1858.6	326.498	342.518	238.693	-17.854
						1860.6	3921.8	3282.06	2388.58	2211.58						4001.5	-61.584	-66.36	-71.712	-77.376		1859.6	310.934	329.756	256.82	-42.147
						1861.61	3954.1	3262.16	2357.28	2219.28												1860.6	309.949	338.497	255.077	-12.798
						1862.61	3939.4	3248.26	2361.98	2233.98												1861.61	299.219	327.73	236.16	-28.6719
						1863.61	3925.7	3258.36	2391.68	2238.68												1862.61	290.905	347.464	229.811	-26.3949
						1864.61	3942	3241.46	2377.38	2240.38												1863.61	315.958	330.421	242.298	-19.4169
						1865.61	3935.3	3283.56	2382.08	2257.08												1864.61	309.415	323.729	227.638	-13.4549
						1866.61	3946.6	3272.66	2388.78	2244.78												1865.61	300.909	313.908	244.956	-25.0869
						1867.61	3951.9	3287.76	2355.48	2239.48												1866.61	292.513	340.9	245.948	-18.9179
						1868.61	3952.2	3249.86	2366.18	2221.18												1867.61	299.95	329.764	230.952	-16.2159
						1869.61	3927.48	3256.95	2369.88	2235.88												1868.61	307.907	342.308	264.013	-13.7599
						1870.61	3925.78	3271.05	2382.58	2243.58												1869.61	293.512	323.641	251.049	-12.1969
						1871.61	3933.08	3262.15	2385.28	2223.28												1870.61	309.664	341.35	248.43	-43.7219
						1872.61	3975.38	3289.25	2363.98	2223.98												1871.61	324.595	322.447	258.358	-35.1949
						1873.61	3929.68	3275.35	2352.68	2222.68												1872.61	320.062	340.944	244.395	-22.2519
						1874.61	3966.98	3296.45	2372.38	2248.87												1873.61	302.222	314.839	239.51	-18.6629
						1875.61	3938.28	3269.55	2349.08	2207.08												1874.61	321.909	325.903	257.298	-27.7189
						1876.61	3906.58	3255.65	2337.78	2216.78												1875.61	307.693	332.919	231.304	-6.3969
						1877.61	3918.87	3249.74	2349.47	2212.47												1876.61	303.235	343.384	253.656	-33.7739
						1878.61	3921.17	3280.84	2358.17	2196.17												1877.61	324.065	343.84	229.255	-9.8039
						1879.6	3933.47	3294.94	2348.87	2216.87												1878.61	300.135	332.645	236.697	-27.6199
						1880.6	3952.77	3278.04	2353.57	2210.57												1879.6	299.426	346.247	225.685	-18.087
						1881.6	3957.06	3270.13	2348.26	2247.26												1880.6	317.42	332.996	252.848	-13.883
						1882.6	3943.36	3264.23	2350.96	2218.96												1881.6	313.751	348.054	247.132	-40.934
						1883.6	3925.66	3256.33	2340.66	2208.66												1882.6	301.436	345.412	238.612	-26.524
						1884.6	3926.95	3265.41	2373.64	2206.36												1883.6	324.544	338.835	232.435	-25.067
						1885.59	3921.24	3268.51	2382.06	2214.05												1884.6	314.567	330.171	231.348	-19.608
						1886.59	3924.55	3265.61	2364.01	2231.76												1885.59	327.081	340.675	247.223	-22.3591
						1887.59	3933.83	3266.7	2359.45	2219.45												1886.59	294.452	330.763	244.439	-32.5651
						1888.59	3945.13	3286.8	2337.15	2193.15												1887.59	306.698	332.195	249.582	-30.0271
						1889.58	3927.43	3246.9	2347.85	2235.85												1888.59	327.592	326.066	255.362	-13.5691
						1890.58	3930.72	3258.99	2373.54	2204.54												1889.58	308.594	321.331	242.87	-13.9472
						1891.58	3945.02	3260.09	2364.01	2230.24												1890.58	298.364	348.334	243.48	-31.3632
						1892.57	3909.31	3253.18	2354.93	2230.93												1891.58	317.812	343.553	252.282	-19.7272
						1893.57	3946.61	3277.28	2359.63	2239.63												1892.57	322.076	331.94	256.208	-1.2083
						1894.57	3898.89	3285.37	2333.33	2236.33												1893.57	312.493	345.6	249.942	-10.5563
						1895.56	3929.19	3295.47	2356.03	2228.03												1894.57	314.567	337.361	234.036	-11.7733
						1896.56	3902.48	3257.56	2350.72	2235.72												1895.56	309.158	346.814	250.77	-3.2154
						1897.55	3959.78	3267.66	2354.42	2244.42												1896.56	309.952	335.953	233.554	-30.8214
						1898.55	3940.07	3258.75	2330.11	2219.11												1897.55	321.279	338.271	256.214	-4.8855
						1899.54	3923.37	3242.85	2329.81	2223.81												1898.55	317.783	339.289	229.677	-22.2235
						1900.54	3931.65	3265.94	2349.51	2210.51												1899.54	312.741	331.353	241.609	-4.2106
						1901.54	3917.95	3267.04	2330.21	2203.21												1900.54	326	343.346	234.284	2.1024
						1902.53	3900.24	3256.13	2353.9	2209.9												1901.54	312.072	343.956	250.512	-25.2896
						1903.53	3907.54	3246.23	2342.6	2226.6												1902.53	318.95	352.202	233.801	-13.6037
						1904.52	3901.83	3267.32	2350.29	2218.17												1903.53	323.467	349.313	263.825	3.1403
						1905.52	3922.11	3267.41	2366.99	2231.99												1904.52	325.705	344.164	258.555	-15.4768
						1906.51	3931.41	3266.51	2342.69	2206.68												1905.52	318.064	343.132	254.399	-4.1498
						1907.5	3931.7	3232.59	2361.38	2193.38												1906.51	315.837	351.866	236.913	0.5851
						1908.5	3921.99	3274.68	2336.07	2199.07												1907.5	310.008	341.087	257.174	-7.543
						1909.49	3898.29	3259.78	2343.77	2211.77												1908.5	321.206	354.707	269.564	6.906
						1910.49	3909.58	3265.87	2331.46	2220.46												1909.49	329.044	350.432	245.443	-6.6721
						1911.48	3903.86	3232.96	2342.16	2221.16												1910.49	323.743	336.762	254.331	-3.6441
						1912.47	3898.15	3252.05	2336.85	2221.85												1911.48	328.104	352.372	256.229	-1.9212
						1913.47	3890.45	3250.15	2346.55	2242.55												1912.47	309.07	342.118	267.161	-9.8713
						1914.46	3912.74	3220.24	2344.24	2244.78												1913.47	320.681	341.477	243.587	-0.8803
						1915.45	3921.02	3260.33	2352.94	2206.94												1914.46	313.893	350.212	243.191	-10.8284
						1916.45	3901.31	3253.42	2353.63	2224.63												1915.45	335.753	345.067	269.521	3.4195
						1917.44	3907.6	3230.51	2328.32	2222.32												1916.45	317.3	344.921	266.24	11.9245
						1918.43	3904.9	3251.61	2335.02	2240.02												1917.44	309.576	354.407	249.747	-4.3116
						1919.42	3902.18	3219.7	2358.72	2213.72												1918.43	330.496	339.624	253.681	-2.3717
						1920.42	3914.47	3232.78	2326.41	2212.03												1919.42	327.406	351.897	273.046	3.4072
						1921.41	3917.76	3250.87	2347.1	2243.1												1920.42	316.935	348.968	255.469	11.4412
						1922.4	3917.05	3244.96	2308.79	2212.79												1921.41	323.234	341.626	263.982	19.4131
						1923.39	3909.33	3241.05	2326.49	2196.49												1922.4	319.99	351.803	271.266	15.883
						1924.38	3926.62	3258.14	2350.18	2238.18												1923.39	326.134	362.705	270.828	3.0019
						1925.37	3928.91	3230.23	2368.87	2231.87												1924.38	323.045	353.011	262.401	10.8428
						1926.37	3886.19	3246.32	2337.57	2194.57												1925.37	319.955	354.185	266.565	18.9807
						1927.36	3904.48	3243.41	2345.26	2235.26												1926.37	328.913	347.721	270.402	16.3857
						1928.35	3866.77	3230.5	2348.95	2222.95												1927.36	324.863	348.814	259.129	9.9646
						1929.34	3914.05	3232.59	2338.65	2212.64												1928.35	308.17	365.512	273.307	7.9615
						1930.33	3904.34	3271.67	2356.34	2210.34												1929.34	322.376	351.56	273.91	27.2754
						1931.32	3897.63	3269.76	2375.03	2200.03												1930.33	327.295	363.77	271.12	10.2253
						1932.31	3921.92	3258.55	2349.72	2200.72												1931.32	323.584	353.851	279.144	25.7772
						1933.3	3908.2	3261.94	2349.42	2220.42												1932.31	324.188	359.027	278.583	30.4041
						1934.29	3905.49	3238.03	2345.11	2222.11												1933.3	335.873	358.019	283.799	13.251
						1935.28	3887.78	3254.12	2339.8	2212.03												1934.29	317.087	360.682	280.323	32.3079
						1936.27	3914.06	3259.21	2326.5	2199.5												1935.28	330.871	366.813	276.026	22.7808
						1937.26	3920.35	3256.3	2340.19	2207.19												1936.27	326.604	363.805	273.047	33.3177
						1938.25	3904.64	3286.39	2352.88	2184.88												1937.26	327.208	361.004	287.225	21.4006
						1939.24	3895.93	3256.47	2348.58	2210.57												1938.25	342.553	376.106	286.132	24.2955
						1940.23	3879.2	3257.55	2339.26	2185.26												1939.24	340.347	366.318	281.645	31.0704
						1941.22	3948.49	3250.64	2324.95	2212.95												1940.23	335.713	364.1	280.687	30.3213
						1942.21	3898.77	3274.73	2330.65	2209.65												1941.22	343.574	364.909	289.64	36.6872
						1943.2	3905.06	3269.82	2347.34	2222.34												1942.21	332.496	373.091	283.69	34.0821
						1944.19	3928.35	3257.91	2338.03	2193.03												1943.2	346.548	372.407	294.242	28.074
						1945.18	3903.62	3256.99	2309.72	2231.72												1944.19	334.136	382.982	295.112	39.8639
						1946.16	3923.91	3240.08	2341.41	2187.41												1945.18	355.139	380.334	294.965	40.3688
						1947.15	3936.2	3247.16	2358.11	2206.11												1946.16	346.623	372.801	289.261	42.1226
						1948.14	3898.47	3276.24	2366.79	2210.79												1947.15	358.163	371.185	296.651	42.6275
						1949.13	3918.76	3237.33	2329.48	2232.5												1948.14	359.7	380.484	297.255	46.8944
						1950.11	3910.04	3248.42	2327.18	2196.18												1949.13	363.017	382.743	296.162	39.2753
						1951.1	3929.32	3243.5	2345.86	2201.86												1950.11	355.362	378.462	305.244	49.0811
						1952.09	3911.6	3234.59	2320.56	2196.56												1951.1	363.353	389.216	302.454	50.912
						1953.08	3937.89	3259.68	2346.25	2218.25												1952.09	366.646	384.178	306.452	40.1319
						1954.07	3923.16	3266.76	2361.94	2216.93												1953.08	365.427	387.783	305.359	51.9218
						1955.05	3916.45	3248.84	2354.63	2221.63												1954.07	368.859	389.009	304.266	39.8877
						1956.04	3950.74	3235.93	2353.32	2210.32												1955.05	379.389	389.865	296.38	40.3875
						1957.02	3904.57	3264.01	2324.01	2201.01												1956.04	372.701	395.089	300.377	48.4154
						1958.01	3917.3	3261.1	2352.7	2201.7												1957.02	378.768	394.06	292.491	38.8842
						1959	3946.4	3286.18	2321.39	2216.39												1958.01	370.257	399.543	284.612	33.1201
						1959.98	3902.86	3258.27	2349.08	2228.08												1959	379.976	393.642	292.003	39.894
						1960.97	3934.14	3233.34	2361.77	2218.76												1959.98	378.005	397.493	280.018	26.6008
						1961.96	3895.42	3260.43	2351.46	2215.46												1960.97	388.469	389.075	277.045	33.3757
						1962.94	3898.7	3269.51	2327.14	2203.14												1961.96	385.428	391.439	281.931	10.0566
						1963.93	3932.98	3244.6	2334.84	2225.84												1962.94	370.575	384.114	268.954	23.0954
						1964.91	3950.26	3236.68	2324.52	2218.52												1963.93	386.629	383.837	274.649	16.0763
						1965.9	3934.54	3289.77	2340.22	2232.22												1964.91	372.643	369.603	276.943	14.0681
						1966.88	3917.82	3267.85	2345.9	2227.9												1965.9	375.745	383.216	261.304	3.288
						1967.87	3909.09	3264.92	2330.59	2227.59												1966.88	368.376	357.796	253.932	-5.0542
						1968.85	3926.38	3287.01	2347.28	2222.28												1967.87	376.272	366.531	265.175	5.2977
						1969.84	3929.65	3243.09	2326.97	2237.97												1968.85	347.75	358.44	256.048	-20.8545
						1970.82	3927.94	3268.18	2346.66	2225.66												1969.84	369.236	353.096	253.464	-2.8346
						1971.81	3943.21	3261.26	2352.35	2215.35												1970.82	339.695	348.816	261.884	-15.3738
						1972.79	3921.49	3239.14	2361.03	2229.03												1971.81	346.469	349.42	253.997	-19.1379
						1973.78	3920.78	3253.43	2342.73	2228.41												1972.79	331.324	350.018	244.334	-14.9291
						1974.76	3905.05	3264.5	2363.41	2210.41												1973.78	341.501	345.744	252.022	-22.7862
						1975.74	3936.32	3290.91	2351.1	2227.1												1974.76	311.204	332.506	232.05	-28.5564
						1976.73	3931.6	3286.66	2359.78	2248.87												1975.74	322.739	329.051	239.434	-20.5326
						1977.71	3936.88	3266.75	2340.48	2242.73												1976.73	327.809	333.632	250.218	-19.1677
						1978.7	3945.16	3256.83	2344.16	2218.16												1977.71	307.421	340.761	230.455	-29.5589
						1979.68	3946.43	3269.9	2361.85	2240.85												1978.7	313.175	322.726	246.088	-26.066
						1980.66	3928.97	3287.98	2330.53	2252.53												1979.68	321.851	318.595	238.195	-21.8112
						1981.64	3962.99	3293.07	2333.23	2267.28												1980.66	296.574	326.009	242.438	-29.0154
						1982.63	3933.27	3314.15	2328.91	2238.91												1981.64	324.728	322.893	229.498	-37.0446
						1983.61	3974.54	3315.23	2355.6	2239.6												1982.63	303.395	342.803	226.135	-15.7647
						1984.59	3985.82	3283.3	2360.29	2262.28												1983.61	296.55	330.6	224.582	-26.6649
						1985.57	3959.09	3276.38	2380.97	2246.97												1984.59	313.6	321.805	253.124	-36.1651
						1986.56	3967.36	3308.46	2346.66	2249.66												1985.57	319.312	322.403	229.728	-18.4433
						1987.54	3927.64	3303.54	2366.34	2273.42												1986.56	286.008	327.521	222.688	-31.3154
						1988.52	3969.91	3315.62	2351.03	2248.03												1987.54	314.107	314.049	218.907	-28.3076
						1989.5	3988.2	3327.71	2347.72	2254.72												1988.52	290.43	327.832	216.826	-19.9648
						1990.48	3950.47	3322.78	2356.41	2260.41												1989.5	304.589	327.445	235.057	-18.557
						1991.47	3982.75	3331.86	2363.09	2275.47												1990.48	289.804	328.286	241.725	-28.0622
						1992.45	3958.02	3316.94	2370.78	2255.01												1991.47	304.869	318.779	210.291	-34.5623
						1993.43	3986.29	3305.02	2388.47	2271.47												1992.45	305.349	329.488	218.95	-16.5995
						1994.41	4011.57	3337.1	2343.15	2272.15												1993.43	291.289	311.474	244.482	-22.7957
						1995.39	4002.84	3317.17	2386.84	2268.84												1994.41	290.313	316.945	229.577	-36.0799
						1996.37	4014.12	3339.25	2357.52	2284.52												1995.39	303.203	317.801	219.639	-24.3041
						1997.35	4000.39	3311.33	2399.21	2286.21												1996.37	294.283	337.369	236.592	-26.2063
						1998.33	4022.66	3330.41	2394.9	2273.42												1997.35	298.844	319.93	225.469	-18.2885
						1999.31	4020.93	3339.47	2425.58	2291.84												1998.33	280.455	328.322	204.521	-30.6377
						2000.29	4002.2	3353.55	2382.26	2273.26												1999.31	302.263	308.95	230.057	-35.4379
						2001.27	4022.47	3348.63	2393.95	2280.95												2000.29	290.911	329.95	230.655	-14.2821
						2002.25	4058.75	3359.71	2395.63	2300.63												2001.27	286.482	321.859	221.073	-20.0513
						2003.23	4051.02	3358.79	2412.32	2303.32												2002.25	307.75	336	216.579	-24.6825
						2004.21	4023.3	3336.86	2399.01	2309.01												2003.23	300.96	330.996	229.055	-14.0367
						2005.19	4047.57	3377.94	2392.69	2289.69												2004.21	290.477	333.409	209.292	-29.1659
						2006.17	4021.83	3339.01	2414.37	2286.37												2005.19	296.813	314.714	235.039	-18.1271
						2007.15	4061.1	3381.52	2404.06	2312.3												2006.17	298.006	322.398	232.545	-30.6253
						2008.13	4084.38	3373.17	2398.74	2313.74												2007.15	304.214	333.072	234.839	-15.5465
						2009.11	4046.65	3373.24	2424.43	2296.43												2008.13	303.949	319.539	216.773	-8.8987
						2010.08	4096.31	3366.32	2422.11	2327.11												2009.11	295.313	321.763	224.158	-20.4129
						2011.06	4069.19	3361.39	2430.79	2307.79												2010.08	307.884	335.005	232.053	-29.1672
						2012.04	4071.46	3392.47	2413.48	2334.81												2011.06	300.197	329.97	227.34	-33.8334
						2013.02	4086.74	3392.55	2444.17	2326.16												2012.04	294.316	320.297	218.422	-22.7196
						2014	4102	3399.61	2412.84	2331.84												2013.02	299.86	336.059	224.846	-12.8188
						2014.97	4078.27	3375.69	2408.97	2301.53												2014	292.789	324.283	228.628	-18.899
						2015.95	4114.54	3375.05	2432.22	2330.22												2014.97	301.339	340.453	239.61	-23.0953
						2016.93	4099.82	3391.23	2448.9	2314.9												2015.95	284.849	329.188	235.274	-23.9435
						2017.91	4093.08	3401.91	2405.58	2340.95												2016.93	295.46	328.159	240.661	-19.2877
						2018.88	4109.35	3399.99	2432.27	2331.27												2017.91	296.12	338.514	227.829	-7.8029
						2019.86	4111.61	3410.64	2457.95	2319.95												2018.88	293.112	336.28	221.449	-17.9612
						2020.84	4129.89	3403.14	2435.63	2357.32												2019.86	285.249	333.199	223.322	-29.9104
						2021.82	4128.15	3399.2	2447.31	2320.31												2020.84	298.194	315.909	227.919	-21.8626
						2022.79	4148.6	3429.28	2463	2351.18												2021.82	289.619	337.646	223.531	-10.8248
						2023.77	4132.7	3395.36	2449.68	2342.68												2022.79	307.61	323.603	226.375	-6.1841
						2024.74	4120.96	3418.43	2444.3	2323.36												2023.77	291.328	332.786	246.675	-22.3693
						2025.72	4133.23	3425.5	2437.88	2346.05												2024.74	303	329.626	242.176	-4.3196
						2026.7	4123.49	3421.57	2427.73	2343.73												2025.72	297.933	340.596	240.371	0.1252
						2027.67	4126.77	3427.65	2466.79	2367.55												2026.7	295.047	320.603	231.494	-15.497
						2028.65	4150.03	3428.72	2454.09	2361.41												2027.67	298.836	346.53	233.827	-5.2913
						2029.62	4147.3	3462.42	2447.52	2345.04												2028.65	298.913	341.812	246.802	-19.5165
						2030.6	4179.98	3434.86	2478.46	2359.37												2029.62	297.676	328.554	251.94	-12.6268
						2031.57	4154.82	3462.42	2447.52	2365.51												2030.6	298.155	329.288	231.298	-9.399
						2032.55	4165.1	3437.01	2479.64	2377.78												2031.57	296.086	332.717	259.461	-5.0353
						2033.52	4190.44	3462.07	2463.58	2353.23												2032.55	312.551	320.209	244.895	-15.6525
						2034.5	4174.63	3454.15	2457.15	2377.19												2033.52	293.102	320.695	245.835	2.6652
						2035.47	4178.89	3482.22	2476.42	2395.87												2034.5	301.566	345.211	263.4	-15.331
						2036.45	4156.15	3456.28	2473.55	2371.64												2035.47	302.065	331.942	251.388	-13.8943
						2037.42	4201.43	3445.36	2460.36	2367.55												2036.45	304.603	336.815	252.713	-20.1425
						2038.4	4181.69	3462.43	2486.91	2390.06												2037.42	297.668	330.267	260.091	-2.9188
						2039.37	4193.95	3485.5	2496.59	2415.59												2038.4	309.92	328.361	252.023	-11.923
						2040.35	4200.23	3483.57	2498.91	2390.28												2039.37	306.747	345.375	250.868	1.5567
						2041.32	4235.76	3488.64	2487.95	2414.62												2040.35	314.192	340.038	260.695	-0.9965
						2042.29	4214.75	3527.13	2521.39	2393.63												2041.32	305.726	334.93	257.38	-8.4028
						2043.27	4253.19	3502.78	2494.31	2410.31												2042.29	308.165	338.807	251.38	-6.6541
						2044.24	4249.28	3521.85	2526	2422												2043.27	308.763	337.234	273.841	-3.6473
						2045.21	4234.54	3510.95	2509.68	2402.68												2044.24	301.967	329.31	257.464	4.3714
						2046.19	4270.62	3523.9	2529.36	2443.26												2045.21	311.697	349.793	266.031	-1.4039
						2047.16	4263.65	3507.05	2536.04	2409.03												2046.19	309.142	347.822	267.138	5.3659
						2048.13	4257.33	3543.31	2566.06	2449.4												2047.16	303.749	332.95	262.434	8.3676
						2049.1	4284.57	3531.2	2530.4	2430.99												2048.13	305.871	340.015	271.714	10.0003
						2050.08	4305.48	3540.08	2554.08	2441.22												2049.1	316.231	336.166	266.292	9.357
						2051.05	4293.12	3562.33	2549.76	2453.5												2050.08	309.223	353.11	277.995	13.7598
						2052.02	4299.38	3565.4	2580.44	2467.82												2051.05	317.896	354.639	278.587	14.1135
						2052.99	4336.86	3544.47	2546.12	2490.33												2052.02	306.713	342.71	277.481	15.8622
						2053.97	4329.9	3588.62	2589.8	2455.8												2052.99	316.56	353.255	281.467	22.9999
						2054.94	4346.17	3546.6	2570.47	2482.14												2053.97	313.443	342.293	276.974	16.8567
						2055.91	4329.43	3611.27	2612.15	2508.75												2054.94	315.881	353.393	274.97	18.6054
						2056.88	4378.69	3590.74	2606.83	2488.28												2055.91	323.861	349.815	290.035	26.6231
						2057.85	4394.95	3598.8	2597.51	2518.98												2056.88	328.835	350.903	275.624	23.3568
						2058.82	4383.21	3624.21	2628.19	2523.07												2057.85	330.586	358.837	289.522	24.0615
						2059.79	4379.47	3643.63	2620.96	2494.42												2058.82	322.87	358.095	289.616	31.8692
						2060.76	4392.73	3656.57	2646.66	2527.16												2059.79	328.075	359.182	278.827	26.7199
						2061.73	4374.99	3637.16	2659.51	2553.76												2060.76	326.82	356.71	274.429	29.9616
						2062.7	4428.25	3659.81	2633.81	2537.39												2061.73	336.645	366.292	295.281	24.5763
						2063.68	4435.52	3633.2	2659.51	2543.53												2062.7	335.39	369.262	274.859	30.086
						2064.65	4415.78	3685.69	2685.2	2572.18												2063.68	341.529	368.06	277.807	26.6488
						2065.62	4440.04	3663.04	2690.47	2564.94												2064.65	340.274	368.651	290.276	21.0495
						2066.59	4445.3	3701.87	2677.14	2572.18												2065.62	350.1	375.747	270.506	19.0362
						2067.56	4462.56	3680.47	2686.03	2553.76												2066.59	352.423	371.461	277.985	25.8009
						2068.53	4474.82	3678.54	2699.36	2590.6												2067.56	345.937	373.679	269.591	21.2796
						2069.5	4442.08	3703.61	2690.47	2563.66												2068.53	350.174	372.644	285.855	21.7743
						2070.46	4500.71	3688.93	2710.47	2561.33												2069.5	356.161	367.247	268.504	16
						2071.43	4493.74	3731	2710.01	2582.41												2070.46	354.9	367.317	261.533	15.2356
						2072.4	4507.68	3692.16	2704.69	2580.37												2071.43	357.412	366.282	279.913	11.9683
						2073.37	4525.11	3718.05	2706.37	2563.37												2072.4	359.036	361.242	258.991	5.676
						2074.34	4507.68	3698.64	2692.69	2569.05												2073.37	349.481	366.087	268.447	6.7997
						2075.31	4511.17	3705.11	2688.72	2544.72												2074.34	355.541	361.14	257.131	9.7874
						2076.28	4500.71	3685.69	2692.4	2564												2075.31	352.487	355.64	263.301	-0.7139
						2077.25	4479.79	3701.87	2675.08	2558.08												2076.28	345.521	349.728	258.345	8.3308
						2078.21	4486.77	3679.22	2683.76	2545.58												2077.25	350.024	353.587	249.672	6.6605
						2079.18	4493.74	3669.51	2676.43	2544.43												2078.21	350.61	344.526	250.994	-7.5259
						2080.15	4450.91	3688.93	2648.26	2513.11												2079.18	345.733	354.316	266.901	-5.6542
						2081.12	4465.85	3669.51	2657.79	2512.79												2080.15	335.387	340.283	260.705	-2.2685
						2082.08	4430.99	3627.45	2610.49	2523.46												2081.12	335.202	356.111	242.991	3.2222
						2083.05	4444.93	3659.5	2630.49	2467.14												2082.08	334.254	337.607	253.018	2.6938
						2084.02	4413.94	3640.39	2594.94	2475.82												2083.05	338.82	348.839	253.683	-6.9955
						2084.99	4384.19	3595.09	2608.49	2440.49												2084.02	333.62	329.808	238.571	-15.1478
						2085.95	4380.45	3624.21	2552.73	2448.17												2084.99	323.754	338.097	254.135	0.4319
						2086.92	4399.61	3578.75	2572.72	2404.84												2085.95	327.411	341.348	254.062	-22.2975
						2087.89	4336.96	3558.81	2520.52	2404.52												2086.92	324.308	338.33	246.569	-6.9758
						2088.85	4304.21	3578.91	2482.19	2381.19												2087.89	330.126	341.151	233.219	-21.8801
						2089.82	4343.83	3514.94	2509.87	2363.87												2088.85	323.041	342.485	250.742	-11.7325
						2090.79	4263.65	3483	2481.55	2372.55												2089.82	314.425	344.204	241.024	-18.8348
						2091.75	4246.22	3520.66	2485.22	2366.22												2090.79	321.552	324.939	241.958	-6.1411
						2092.72	4253.19	3478.13	2443.9	2300.9												2091.75	309.188	334.991	230.452	-7.7615
						2093.68	4191.49	3447.18	2460.57	2340.57												2092.72	319.773	331.253	229.348	-19.8058
						2094.65	4169.74	3478.6	2444.24	2312.24												2093.68	301.234	311.29	235.024	-23.1872
						2095.62	4127	3427.31	2424.92	2321.92												2094.65	310.543	324.392	237.312	-8.4565
						2096.58	4146.25	3407.41	2434.59	2316.59												2095.62	309.299	333.069	220.965	-6.0448
						2097.55	4102.51	3406.43	2421.27	2330.27												2096.58	306.854	305.721	227.096	-6.5012
						2098.51	4127.76	3388.49	2423.95	2316.95												2097.55	299.396	313.625	233.99	-28.7575
						2099.48	4145.12	3393.55	2398.62	2286.62												2098.51	296.287	329.139	224.396	-10.5839
						2100.44	4085.26	3396.61	2430.3	2310.3												2099.48	289.491	330.637	219.282	-27.5672
						2101.41	4090.51	3412.66	2388.97	2304.97												2100.44	304.851	332.895	222.115	-25.7076
						2102.37	4118.77	3362.73	2435.65	2305.65												2101.41	294.98	306.553	224.324	-26.1609
						2103.33	4091.02	3379.79	2417.32	2308.32												2102.37	293.88	300.905	235.549	-18.3743
						2104.3	4097.27	3369.84	2405.99	2294.99												2103.33	289.484	307.687	223.484	-33.1767
						2105.26	4093.53	3403.91	2404.67	2298.67												2104.3	290.078	320.348	238.725	-23.364
						2106.23	4075.78	3391.97	2398.34	2283.34												2105.26	298.558	297.707	240.391	-28.8014
						2107.19	4073.03	3386.02	2407.01	2299.01												2106.23	291.756	308.235	235.605	-31.0727
						2108.15	4092.29	3384.09	2390.69	2279.56												2107.19	294.815	316.369	221.207	-23.6271
						2109.12	4077.53	3371.14	2376.37	2308.36												2108.15	288.009	320.118	230.702	-20.8215
						2110.08	4103.28	3391.23	2376.85	2302.07												2109.12	283.334	299.334	224.586	-35.3748
						2111.04	4055.03	3392.26	2392.91	2276.71												2110.08	290.034	303.914	220.624	-21.3862
						2112.01	4081.28	3385.31	2403.38	2301.38												2111.04	281.767	312.279	239.442	-15.6056
						2112.97	4054.47	3355.38	2389.7	2283.65												2112.01	294.087	322.739	234.728	-18.2419
						2113.93	4075.79	3376.44	2407.73	2285.7												2112.97	294.671	320.072	217.091	-25.8793
						2114.89	4065.04	3370.49	2405.4	2293.4												2113.93	301.698	322.982	222.347	-29.4917
						2115.86	4073.28	3371.55	2404.08	2277.52												2114.89	292.999	312.57	218.774	-37.6131
						2116.82	4083.53	3373.6	2367.22	2287.75												2115.86	306.383	297.188	215.141	-29.0334
						2117.78	4056.78	3384.76	2380.07	2293.42												2116.82	296.485	309.411	229.605	-17.6888
						2118.74	4053.03	3344.72	2407.09	2283.65												2117.78	286.59	320.083	232.459	-23.1782
						2119.7	4050.99	3349.78	2367.22	2287.75												2118.74	287.614	307.33	241.126	-33.7476
						2120.67	4066.54	3379.84	2404.44	2289.79												2119.7	294.438	313.461	240.751	-34.686
						2121.63	4078.78	3362.89	2380.07	2287.11												2120.67	300.804	320.183	216.804	-28.9533
						2122.59	4068.03	3365.95	2401.79	2273.42												2121.63	301.639	302.413	228.318	-30.3617
						2123.55	4020.28	3355.01	2389.7	2297.46												2122.59	290.284	315.118	236.516	-31.4871
						2124.51	4062.53	3369.06	2414.13	2275.47												2123.55	290.666	320.945	233.959	-34.9025
						2125.47	4031.78	3376.12	2380.07	2285.7												2124.51	283.739	315.152	238.322	-25.3799
						2126.43	4033.03	3367.18	2393.48	2289.79												2125.47	278.254	302.47	230.046	-12.2823
						2127.39	4046.27	3363.23	2399.15	2291.15												2126.43	280.029	321.849	228.996	-37.5477
						2128.36	4023.52	3388.29	2392.91	2299.82												2127.39	289.233	302.397	239.311	-14.4211
						2129.32	4061.77	3380.34	2389.7	2269.33												2128.36	300.567	310.088	232.496	-29.3074
						2130.28	4017	3354.39	2370.43	2281.61												2129.32	291.955	302.401	223.086	-26.8768
						2131.24	4060.25	3366.44	2392.91	2271.38												2130.28	293.207	327.283	238.696	-16.8512
						2132.2	4057.5	3378.5	2404.5	2283.65												2131.24	281.161	310.077	228.335	-9.6206
						2133.16	4026.75	3382.56	2364.01	2293.89												2132.2	274.76	318.892	223.665	-36.458
						2134.12	4030	3376.61	2376.85	2289.79												2133.16	294.974	312.253	216.688	-25.0154
						2135.08	4045.24	3375.67	2392.91	2273.42												2134.12	282.485	310.207	228.575	-35.8818
						2136.03	4018.49	3389.72	2383.28	2293.89												2135.08	302.224	318.085	225.224	-21.8562
						2136.99	4056.74	3345.78	2383.28	2265.24												2136.03	300.667	294.667	226.922	-27.2557
						2137.95	4018.97	3374.82	2383.28	2271.38												2136.99	277.954	300.575	229.007	-28.6901
						2138.91	4045.22	3362.88	2386.49	2289.2												2137.95	286.938	298.781	241.321	-21.2695
						2139.87	4009.47	3385.94	2367.22	2263.87												2138.91	280.293	311.417	240.184	-27.7209
						2140.83	4002.72	3380.99	2402.55	2288.54												2139.87	293.067	310.905	216.673	-31.2433
						2141.79	3996.95	3386.04	2392.91	2279.56												2140.83	285.164	314.3	219.25	-30.3787
						2142.75	4043.2	3392.09	2370.43	2255.01												2141.79	279.06	312.299	222.195	-21.0151
						2143.7	4050.45	3374.15	2373.64	2281.61												2142.75	288.183	296.301	215.794	-15.4285
						2144.66	4031.7	3392.21	2402.22	2285.7												2143.7	291.054	309.978	236.6	-18.324
						2145.62	4018.93	3394.25	2400.89	2281.89												2144.66	293.339	319.93	227.214	-26.4494
						2146.58	4049.18	3352.31	2376.85	2257.05												2145.62	297.32	300.782	221.28	-32.3258
						2147.54	3993.43	3371.36	2386.49	2280.23												2146.58	294.212	315.837	216.231	-17.1932
						2148.49	4026.66	3353.41	2392.9	2261.14												2147.54	307.726	300.506	211.55	-18.3886
						2149.45	3987.91	3354.46	2370.43	2263.57												2148.49	281.911	310.699	219.999	-22.2381
						2150.41	4024.15	3385.51	2388.23	2282.23												2149.45	298.625	298.471	228.321	-40.9045
						2151.36	4015.39	3387.57	2384.91	2269.33												2150.41	302.55	307.135	220.423	-36.5449
						2152.32	4002.64	3353.62	2376.85	2277.52												2151.36	290.353	285.021	230.116	-34.8314
						2153.28	4002.88	3364.67	2390.24	2261.14												2152.32	293.592	302.914	219.713	-25.7978
						2154.23	3995.13	3361.72	2396.91	2255.01												2153.28	303.068	305.423	224.87	-26.0832
						2155.19	4033.36	3362.77	2379.58	2271.38												2154.23	281.348	299.022	232.774	-15.5297
						2156.15	4037.04	3381.82	2370.25	2274.25												2155.19	282.715	304.416	221.715	-17.7571
						2157.1	4040.53	3354.87	2386.92	2262.92												2156.15	293.372	313.486	221.391	-23.3765
						2158.06	4032.09	3353.92	2386.49	2273.59												2157.1	283.493	323.915	231.457	-29.712
						2159.02	4006.33	3339.97	2361.25	2271.25												2158.06	309.076	312.022	241.525	-19.7904
						2159.97	4032.57	3357.03	2372.93	2260.93												2159.02	296.26	303.607	225.086	-30.7698
						2160.93	4030.81	3369.07	2371.59	2255.01												2159.97	292.778	299.958	234.739	-16.2673
						2161.88	4016.13	3345.13	2388.26	2257.05												2160.93	277.192	291.71	234.757	-8.9357
						2162.84	4032.29	3329.17	2364.93	2247.93												2161.88	275.009	297.871	240.994	-28.1072
						2163.79	4029.54	3364.23	2387.6	2243.6												2162.84	268.215	316.343	238.428	-18.5326
						2164.75	4018.78	3355.27	2386.26	2265.24												2163.79	293.259	304.603	227.032	-8.7761
						2165.7	4025.01	3359.32	2363.93	2257.05												2164.75	278.135	305.548	242.79	-31.7195
						2166.66	4001.26	3362.37	2363.6	2246.6												2165.7	278.596	322.878	231.757	-27.292
						2167.61	4006.49	3360.42	2353.27	2256.27												2166.66	271.117	313.02	233.307	-24.0734
						2168.57	4045.73	3350.46	2370.93	2259.93												2167.61	291.362	303.309	219.675	-21.7119
						2169.52	4029.98	3345.92	2362.6	2245.6												2168.57	279.175	295.447	227.761	-16.1933
						2170.47	4017.21	3375.56	2356.27	2234.27												2169.52	294.618	305.996	237.996	-27.1108
						2171.43	4031.45	3371.61	2369.93	2253.93												2170.47	286.176	292.504	240.695	-24.5583
						2172.38	4028.7	3357.66	2366.61	2231.61												2171.43	289.685	308.54	221.837	-16.0267
						2173.34	4007.93	3338.71	2333.27	2230.27												2172.38	286.699	304.977	225.535	-25.1482
						2174.29	3991.72	3338.76	2343.94	2256.93												2173.34	273.12	312.419	241.208	-9.1086
						2175.24	4012.4	3360.8	2346.6	2257.6												2174.29	274.171	306.531	216.936	-28.3361
						2176.2	4032.65	3354.86	2372.27	2243.27												2175.24	270.53	299.079	230.479	-36.3476
						2177.15	4034.88	3349.9	2345.94	2225.94												2176.2	280.915	308.154	237.289	-36.466
						2178.1	4015.12	3356.95	2349.6	2244.6												2177.15	289.067	312.063	245.219	-34.6475
						2179.06	3994.35	3331.99	2350.27	2245.27												2178.1	279.506	303.038	251.064	-25.164
						2180.01	4012.59	3356.04	2342.93	2252.96												2179.06	298.37	314.931	244.786	-35.6094
						2180.96	4018.84	3340.09	2337.6	2259.1												2180.01	300.025	320.926	237.926	-35.3829
						2181.91	4007.07	3343.14	2316.27	2229.27												2180.96	275.97	309.774	226.011	-26.1264
						2182.86	4009.31	3340.18	2341.93	2230.93												2181.91	298.096	299.064	239.638	-24.8159
						2183.82	4008.54	3332.23	2326.6	2232.6												2182.86	305.665	322.914	237.822	-15.3614
						2184.77	4033.78	3379.27	2337.26	2238.26												2183.82	287.767	312.342	216.705	-34.1008
						2185.72	4002.01	3355.32	2357.93	2219.93												2184.77	289.99	318.779	226.093	-19.8583
						2186.67	3998.25	3376.36	2318.59	2259.1												2185.72	306.535	309.972	219.664	-48.5808
						2187.62	3993.48	3353.41	2367.26	2246.82												2186.67	289.69	312.668	236.48	-24.8653
						2188.58	4007.72	3358.45	2361.92	2227.92												2187.62	305.601	319.393	231.568	-13.1418
						2189.53	3984.95	3364.5	2335.59	2229.59												2188.58	289.613	303.471	237.698	-18.5222
						2190.48	3988.24	3337.54	2349.25	2201.25												2189.53	302.664	287.022	226.954	-23.6267
						2191.43	3994.42	3345.59	2351.92	2232.92												2190.48	296.565	319.181	232.485	-17.1392
						2192.38	3996.66	3333.63	2314.58	2242.58												2191.43	318.892	322.269	231.897	-19.2367
						2193.33	4001.89	3344.68	2342.25	2209.99												2192.38	296.297	319.036	235.055	-10.9412
						2194.28	4009.15	3342.72	2325.91	2246.91												2193.33	296.076	313.311	238.546	-28.7017
						2195.23	4011.36	3310.77	2314.58	2230.58												2194.28	295.631	323.2	223.808	-37.0722
						2196.18	3988.6	3367.81	2340.24	2220.24												2195.23	280.762	312.658	235.356	-38.2097
						2197.13	4007.83	3346.86	2328.91	2222.91												2196.18	277.79	306.091	224.236	-34.4542
																						2197.13	293.431	312.838	216.665	-28.6037
																						2198.08	311.81	301.496	243.773	-12.4142
																						2199.03	305.001	281.713	215.282	-39.0757
																						2199.98	297.108	325.108	244.108	-9.8902
[truncated: 3 more columns]

## Sheet: Figure 3
Figrue 3a												Figrue 3b				Figure 3c																				Figure 3d
Frequency_IR	0.6V_IR	0.5V_IR	0.4V_IR	0.3V_IR		Frequency_Raman	0.6V_Raman	0.5V_Raman	0.4V_Raman	0.3V_Raman		Potential (V vs. RHE)	IR	Raman		COatop										CObridge										COatop					CObridge
998.928	10.8	174	298	391		100.389	452.375	362.375	918.375	868.219		0	2071.1	2116		Frequency_IR	-0.3V_IR	-0.4V_IR	-0.5V_IR		Frequency_Raman	-0.3V_Raman	-0.4V_Raman	-0.5V_Raman		Frequency_IR	0.2V_IR	0.3V_IR	0.4V_IR		Frequency_Raman	0.2V_Raman	0.3V_Raman	0.4V_Raman		Potential_IR	IR	Potential_Raman	Raman		Potential_IR	IR	Raman
1000.86	-30.9	136	246	329		101.67	383.304	512.304	938.304	929.136		0.1	2078.8	2119		998.928	90.8	92.32	114.16		100.389	2735.16	1797.08	1449.08		998.928	955.2	1133.16	1233.24		100.389	1849.16	1787.16	1699.16		-0.1	2079	0	2094.7		0.4	1903	1930
1002.78	-83	65.9	201	247		102.95	265.152	568.532	1072.51	934.802		0.2	2084.6	2122		1000.86	87.68	89.68	107.76		101.67	2627.52	1804.19	1459.69		1000.86	928.08	1131.6	1224		101.67	1773.52	1816.52	1782.52		-0.2	2077.8	-0.1	2093		0.3	1898	1921
1004.71	-130	15	166	228		104.23	152.099	548.299	882.509	911.847		0.3	2090.4	2124.5		1002.78	94	88.48	105.36		102.95	2586.19	1719.84	1355.65		1002.78	923.16	1122	1217.28		102.95	1767.74	1685.61	1716.59		-0.3	2075.5	-0.2	2091		0.2	1886	1914
1006.64	-178	-5.1	121	233		105.51	141.076	426.936	717.456	840.342		0.4	2098.1	2126.4		1004.71	91.52	88.48	101.84		104.23	2438.12	1564.56	1300.54		1004.71	912.72	1097.4	1200.48		104.23	1709.02	1682.24	1623.54		-0.4	2073	-0.3	2089		0.1	1873	1908
1008.57	-218	-48.8	70.8	212		106.788	44.228	393.148	689.638	695.533		0.5	2103	2128		1006.64	84	91.84	100		105.51	2356.48	1520.47	1240.79		1006.64	897	1077.48	1188.48		105.51	1640.94	1631.59	1582.83		-0.5	2069	-0.4	2087		0	1861	1902
1010.5	-258	-110	35.6	172		108.068	-60.375	255.005	631.335	637.818		0.6	2108	2129.3		1008.57	80	89.52	98.72		106.788	2250.83	1444.52	1168.21		1008.57	883.56	1071.36	1180.68		106.788	1579	1566.34	1547.49		-0.6	2064.5	-0.5	2085		-0.1	1850	1894
1012.43	-307	-124	26.7	135		109.347	-177.8	262.47	577.33	587.041		0.7	2113.6	2131.2		1010.5	82.08	86.08	98.64		108.068	2107.05	1349.61	1068.26		1010.5	879.48	1071.6	1169.52		108.068	1464.52	1450.31	1435.09		-0.7	2059.8	-0.6	2081
1014.35	-347	-129	11.4	111		110.626	-268.316	195.054	476.284	540.014		0.8	2119.3	2134		1012.43	81.84	83.2	95.68		109.347	1984.91	1206.53	971.501		1012.43	874.56	1060.92	1158		109.347	1363.93	1401.62	1322.5
1016.28	-389	-172	-27.5	90.9		111.905	-253.641	185.249	411.299	472.497						1014.35	76.56	78	90.24		110.626	1869.38	1115.42	890.321		1014.35	864.36	1049.64	1147.32		110.626	1288.28	1330.05	1290.99
1018.21	-426	-218	-81.9	67.7		113.182	-392.822	66.408	415.508	332.775						1016.28	72.64	74.48	89.28		111.905	1808.28	1059.59	772.751		1016.28	854.16	1043.64	1138.56		111.905	1231.66	1198.13	1179.87
1020.14	-449	-249	-117	42.8		114.461	-443.688	-80.708	312.262	313.918						1018.21	73.44	74	94.8		113.182	1683.56	1010.13	749.2		1018.21	844.44	1035.84	1134		113.182	1156.66	1181.59	1110.02
1022.07	-469	-262	-114	25.9		115.739	-496.636	-90.066	196.914	275.769						1020.14	78.56	77.6	99.76		114.461	1600.25	957.85	675.15		1020.14	836.76	1035	1128.72		114.461	1124	1169.62	1092.83
1024	-488	-264	-117	23.4		117.015	-554.539	-92.449	164.921	173.055						1022.07	82.32	86.16	102		115.739	1564.62	908.82	672.88		1022.07	831.96	1031.04	1123.92		115.739	1097.33	1151.38	1048.39
1025.93	-493	-285	-141	18.2		118.293	-640.187	-164.657	126.733	70.775						1024	83.04	91.52	105.6		117.015	1483.62	819.308	633.688		1024	825.72	1017	1119.6		117.015	1052.55	1057.04	1014.74
1027.85	-480	-311	-156	-7.91		119.571	-666.896	-297.726	76.854	72.366						1025.93	77.6	86.96	104.64		118.293	1451.09	751.578	536.678		1025.93	814.68	1007.88	1109.28		118.293	978.837	994.337	964.087
1029.78	-463	-310	-142	-27.2		120.848	-682.816	-314.256	18.134	33.564						1027.85	70.32	83.36	99.52		119.571	1397.87	705.858	541.118		1027.85	808.92	1003.92	1100.52		119.571	970.972	967.642	956.102
1031.71	-456	-290	-124	-3.66		122.124	-764.44	-365.54	-57.23	6.97						1029.78	77.28	87.2	100.8		120.848	1338.05	664.727	523.617		1029.78	809.04	1006.08	1097.76		120.848	948.986	885.026	929.156
1033.64	-436	-271	-116	25.1		123.401	-836.631	-498.261	-78.531	-115.611						1031.71	86	88.08	106.8		122.124	1279.75	711.425	448.445		1031.71	806.28	1006.44	1096.2		122.124	888.9	882.47	833.45
1035.57	-404	-248	-96.6	21.4		124.678	-834.692	-462.722	-148.162	-63.723						1033.64	82.96	87.52	111.52		123.401	1278.81	644.705	434.285		1033.64	808.44	990.96	1096.92		123.401	815.545	876.885	839.255
1037.5	-387	-226	-92.7	16.1		125.953	-961.128	-482.718	-114.838	-85.089						1035.57	83.04	96.64	114		124.678	1170.97	646.414	385.504		1035.57	814.08	980.28	1099.2		124.678	787.099	858.619	796.469
1039.42	-385	-215	-110	17.2		127.229	-945.011	-481.501	-224.361	-140.033						1037.5	90.48	107.2	117.44		125.953	1195.13	613.192	366.472		1037.5	815.88	986.88	1108.56		125.953	778.842	818.662	777.412
1041.35	-378	-214	-113	14.4		128.505	-977.905	-565.145	-270.075	-239.197						1039.42	99.28	111.44	122.64		127.229	1139.92	593.731	349.531		1039.42	820.08	998.52	1124.76		127.229	739.966	802.616	741.466
1043.28	-345	-208	-90.1	38.7		129.78	-1021.31	-587.761	-274.691	-265.223						1041.35	103.52	115.28	123.76		128.505	1112.99	527.599	334.699		1041.35	826.2	1007.16	1131		128.505	799.1	785.49	710.77
1045.21	-296	-175	-62.2	87.8		131.056	-1022.17	-618.515	-299.025	-318.927						1043.28	104.64	112.72	122.56		129.78	1059.68	511.537	296.957		1043.28	827.16	1004.28	1128.24		129.78	720.373	743.033	680.453
1047.14	-274	-140	-47.8	104		132.33	-1107.09	-671.513	-406.123	-332.415						1045.21	107.12	105.84	125.2		131.056	1040.46	517.216	276.736		1045.21	826.68	998.52	1123.68		131.056	710.307	688.847	678.507
1049.07	-270	-127	-30.3	89.7		133.605	-1146.63	-690.38	-418.82	-519.522						1047.14	105.92	107.68	129.52		132.33	1031.38	493.854	275.654		1047.14	833.04	1002.84	1118.16		132.33	678.75	633.18	633.56
1051	-258	-118	-10.4	91.6		134.88	-1136.74	-767.606	-502.276	-458.348						1049.07	106.24	112.24	131.44		133.605	1000.02	446.252	238.182		1049.07	840.96	1010.16	1125.6		133.605	664.163	662.563	625.603
1052.92	-252	-102	-0.869	107		136.154	-1260.02	-776.905	-545.855	-578.886						1051	110.24	115.84	131.28		134.88	1030.24	407.17	242.1		1051	838.92	1013.4	1135.56		134.88	633.036	610.186	602.916
1054.85	-228	-74.9	21.5	128		137.428	-1253.71	-845.604	-638.874	-600.905						1052.92	112.96	122.16	133.68		136.154	1029.19	388.108	206.328		1052.92	836.28	1021.44	1136.76		136.154	622.609	642.219	613.869
1056.78	-179	-31.4	59.4	156		138.701	-1279.32	-809.935	-651.885	-681.825						1054.85	118.48	129.92	140.4		137.428	984.851	391.695	230.815		1054.85	847.08	1028.64	1148.16		137.428	601.181	612.271	573.971
1058.71	-142	10.5	86.9	178		139.976	-1349.52	-932.231	-739.771	-696.712						1056.78	121.36	136.96	147.2		138.701	968.743	351.603	202.473		1056.78	859.2	1021.92	1159.68		138.701	595.443	605.053	556.233
1060.64	-115	56.4	104	188		141.25	-1433.75	-1010.34	-767.24	-755.68						1058.71	125.68	141.68	155.12		139.976	945.626	305.411	148.841		1058.71	867.24	1035.72	1165.32		139.976	575.246	544.556	545.786
1062.57	-94	98	121	197		142.522	-1500.26	-1059.1	-841.194	-840.733						1060.64	133.12	147.84	161.76		141.25	938.419	353.989	179.609		1060.64	875.88	1067.52	1178.28		141.25	534.869	570.169	532.039
1064.49	-70.1	112	131	227		143.796	-1415.24	-1040.03	-875.543	-827.912						1062.57	131.44	153.52	157.28		142.522	933.27	304.805	160.755		1062.57	880.2	1074.24	1183.2		142.522	506.88	526.55	520.29
1066.42	-37	135	151	253		145.068	-1509.01	-1088.52	-919.997	-834.735						1064.49	133.84	154.08	154		143.796	922.582	266.563	122.483		1064.49	885.84	1079.76	1182.6		143.796	511.602	509.322	497.422
1068.35	-14.7	164	174	257		146.341	-1587.95	-1158.44	-953.809	-953.545						1066.42	144.08	157.12	165.36		145.068	860.913	279.44	93.4		1066.42	900.84	1096.08	1195.44		145.068	468.103	530.293	472.713
1070.28	6.47	173	189	295		147.612	-1608.27	-1236.29	-1044.13	-1018.09						1068.35	152.24	169.6	178.32		146.341	856.045	269.457	80.287		1068.35	921.84	1110	1218.6		146.341	447.955	479.635	463.655
1072.21	28.4	167	211	339		148.885	-1646.04	-1242.03	-1096.08	-1025.92						1070.28	162.32	182.48	187.6		147.612	877.416	245.453	55.943		1070.28	941.64	1129.92	1238.88		147.612	464.896	492.466	431.516
1074.14	37.9	146	214	316		150.156	-1683.3	-1339.76	-1102.67	-1120.14						1072.21	170.88	188.4	200.32		148.885	819.867	212.83	54.43		1072.21	962.88	1148.88	1254.24		148.885	456.847	422.667	442.907
1076.06	51	157	223	302		151.429	-1749.33	-1391.7	-1162.2	-1098						1074.14	181.92	201.44	215.44		150.156	834.768	237.667	42.417		1074.14	988.44	1167.84	1278.36		150.156	458.168	458.158	415.878
1077.99	64.6	194	257	332		152.7	-1848.81	-1402.25	-1198.86	-1137.49						1076.06	204.56	221.68	226.88		151.429	833.17	209.254	20.864		1076.06	1002.12	1182.96	1305.24		151.429	426.96	435.22	388.64
1079.92	78.1	198	252	338		153.972	-1841.9	-1447.51	-1238.32	-1287.45						1077.99	220	226.48	235.28		152.7	782.92	220.04	-22.52		1077.99	1006.8	1184.88	1319.88		152.7	381.42	385.14	378.44
1081.85	96.4	190	230	353		155.242	-1887.31	-1503.32	-1298.19	-1245.84						1079.92	214	223.04	243.6		153.972	784.991	187.597	2.387		1079.92	1018.68	1186.68	1325.64		153.972	381.941	391.511	356.231
1083.78	87.6	180	246	373		156.514	-1890.25	-1507.13	-1349.44	-1261.77						1081.85	216.8	234.88	252.72		155.242	756.711	191.473	-12.397		1081.85	1032.96	1200.12	1337.52		155.242	348.521	388.241	329.421
1085.71	67.9	165	265	357		157.783	-1981.98	-1586.78	-1360.84	-1281.34						1083.78	237.12	253.76	266.72		156.514	744.242	161.909	-46.591		1083.78	1041	1216.8	1359		156.514	321.042	351.312	337.582
1087.64	91	186	275	365		159.055	-2025.51	-1566.16	-1396.88	-1347.19						1085.71	246.64	260.96	275.12		157.783	747.241	195.185	-29.015		1085.71	1044.84	1220.16	1370.4		157.783	284.071	338.661	327.831
1089.56	126	233	315	406		160.324	-2035.5	-1661.14	-1497.86	-1388.25						1087.64	254.08	262.4	274.32		159.055	734.153	151.512	-30.208		1087.64	1044.12	1217.88	1370.76		159.055	281.093	296.363	260.863
1091.49	139	240	352	433		161.593	-2101.32	-1714.42	-1417.44	-1368.06						1089.56	262.64	267.12	277.92		160.324	676.812	123.047	-54.933		1089.56	1031.88	1230	1380.6		160.324	261.182	284.032	233.662
1093.42	122	240	353	446		162.864	-2113.6	-1670.05	-1522.45	-1408.26						1091.49	264.4	269.52	283.36		161.593	670.331	98.742	-84.278		1091.49	1033.56	1251.72	1397.76		161.593	276.381	251.451	226.901
1095.35	88.7	278	345	444		164.133	-2140.59	-1659.03	-1549.47	-1510.45						1093.42	271.12	273.28	291.92		162.864	650.071	75.118	-121.532		1093.42	1056.36	1256.52	1401.96		162.864	268.441	217.411	222.891
1097.28	72.2	293	325	419		165.403	-2240.09	-1757.29	-1627.54	-1476.61						1095.35	267.2	284.96	301.2		164.133	662.21	35.994	-133.056		1095.35	1067.4	1252.08	1399.32		164.133	176.99	213.18	190.13
1099.21	61.8	268	317	400		166.672	-2194.04	-1758.89	-1633.41	-1551.49						1097.28	249.6	284.64	296.48		165.403	637.02	10.46	-173.57		1097.28	1065.36	1244.52	1387.8		165.403	171.34	186.45	183.5
1101.13	92.1	258	361	437		167.94	-2254.46	-1756.06	-1678.8	-1534.27						1099.21	242.88	268.4	288.64		166.672	589.209	-1.495	-174.745		1099.21	1051.68	1211.64	1358.16		166.672	200.589	181.889	159.469
1103.06	142	293	422	516		169.209	-2177.8	-1792.25	-1640.34	-1641.15						1101.13	248.96	267.2	284.64		167.94	621.548	-16.99	-190.88		1101.13	1025.64	1194.84	1356.96		167.94	127.118	101.498	155.828
1104.99	133	318	426	529		170.477	-2246.61	-1818.95	-1679.54	-1586.73						1103.06	253.52	272.96	268.56		169.209	560.817	-16.655	-248.635		1103.06	998.16	1190.4	1369.2		169.209	86.747	145.637	89.567
1106.92	137	279	388	459		171.746	-2265.14	-1838.04	-1674.37	-1594.32						1104.99	249.04	266.08	251.6		170.477	516.045	-44.2	-264.5		1104.99	972.48	1158.6	1341.96		170.477	94.735	55.725	76.225
1108.85	164	261	401	449		173.014	-2286.37	-1830.29	-1672.11	-1677.67						1106.92	248	265.04	253.68		171.746	519.404	-73.345	-263.585		1106.92	960.72	1152.48	1311.72		171.746	68.554	67.664	83.394
1110.78	134	305	402	485		174.281	-2292.89	-1885.51	-1744.64	-1649.35						1108.85	244.4	264.08	259.2		173.014	536.503	-107.03	-277		1108.85	948.36	1154.76	1293.36		173.014	40.253	52.393	29.063
1112.7	94.8	331	339	466		175.549	-2292.3	-1862.89	-1716.64	-1637.15						1110.78	233.84	253.76	260.24		174.281	486.091	-118.336	-276.566		1110.78	925.68	1132.68	1275.24		174.281	48.341	50.971	44.201
1114.63	116	297	310	468		176.816	-2264.91	-1857.21	-1744.79	-1711.93						1112.7	242.48	259.44	272.4		175.549	479.169	-130.141	-315.031		1112.7	930.6	1133.64	1274.52		175.549	22.579	-0.871	51.699
1116.56	156	249	304	481		178.083	-2319.33	-1912.99	-1747.33	-1713.57						1114.63	244.32	263.92	280.4		176.816	458.437	-114.366	-301.196		1114.63	937.32	1125	1267.08		176.816	-15.123	-16.803	11.627
1118.49	169	243	325	460		179.351	-2361.53	-1942.12	-1691.62	-1711.19						1116.56	223.44	243.6	264.32		178.083	432.604	-172.592	-309.822		1116.56	897.84	1066.56	1238.76		178.083	-51.616	-24.296	-15.976
1120.42	179	248	407	479		180.617	-2355.89	-1897.74	-1805.17	-1706.79						1118.49	216.32	234.08	242		179.351	406.793	-178.307	-353.107		1118.49	859.68	1008.24	1221.84		179.351	-71.827	-65.447	-14.037
1122.35	202	258	470	512		181.883	-2358.34	-1868.17	-1803.94	-1678.27						1120.42	219.68	245.04	228.16		180.617	375.83	-168.723	-352.553		1120.42	849.36	991.92	1213.44		180.617	-75.67	-66.71	-63.63
1124.28	230	292	470	519		183.149	-2372.67	-1926.58	-1803.18	-1727.22						1122.35	225.92	252.24	226.8		181.883	364.797	-166.79	-348.29		1122.35	843.24	1011.36	1199.4		181.883	-88.463	-49.253	-68.513
1126.2	174	306	408	532		184.416	-2333.68	-1915.32	-1813.71	-1794.79						1124.28	224.96	238.8	227.12		183.149	346.484	-212.876	-363.566		1124.28	834	1015.56	1172.88		183.149	-93.396	-63.546	-75.786
1128.13	49.1	300	339	549		185.681	-2388.87	-1938.54	-1865.81	-1771.66						1126.2	212.08	219.6	216.88		184.416	331.412	-202.501	-345.771		1126.2	816.6	981	1148.16		184.416	-105.398	-127.948	-122.468
1130.06	43.8	307	385	603		186.946	-2354.14	-1910.29	-1839.94	-1785.31						1128.13	218.08	233.76	223.52		185.681	327.518	-210.268	-353.778		1128.13	805.56	964.8	1155		185.681	-97.582	-116.182	-157.382
1131.99	121	334	453	637		188.213	-2369.59	-1950	-1838.19	-1755.07						1130.06	229.28	258.88	240		186.946	274.815	-235.254	-365.004		1130.06	796.32	968.4	1144.56		186.946	-115.435	-120.535	-149.255
1133.92	136	358	427	550		189.478	-2393.21	-1914.23	-1858.97	-1731.93						1131.99	228.48	257.52	239.12		188.213	285.693	-226.49	-389.77		1131.99	764.16	941.64	1104.36		188.213	-156.507	-123.987	-133.907
1135.85	121	346	384	480		190.742	-2409.41	-1908.81	-1916.11	-1749						1133.92	218.32	238.88	235.44		189.478	241.099	-245.977	-439.397		1133.92	722.76	906.36	1074.96		189.478	-144.961	-151.351	-158.101
1137.77	113	310	315	487		192.007	-2417.3	-2019.77	-1878.48	-1803.99						1135.85	198.56	226.96	232.64		190.742	250.895	-241.974	-415.834		1135.85	696.36	888.12	1047.72		190.742	-174.165	-158.575	-152.225
1139.7	107	245	255	445		193.271	-2462.68	-1959.12	-1841.03	-1809.77						1137.77	195.76	228.32	232.64		192.007	245.061	-257.07	-439.78		1137.77	682.08	868.68	1029.12		192.007	-205.709	-154.849	-191.229
1141.63	94.9	193	270	394		194.536	-2380.83	-1992.57	-1929.56	-1809.76						1139.7	197.28	217.2	229.12		193.271	220.887	-260.817	-451.387		1139.7	655.56	834.24	1010.28		193.271	-176.263	-184.103	-189.963
1143.56	62.9	207	296	362		195.8	-2472.86	-2004.14	-1941.68	-1876.71						1141.63	180.32	201.44	212.96		194.536	223.323	-282.874	-437.364		1141.63	630.96	802.68	984.12		194.536	-231.347	-197.597	-186.017
1145.49	68.4	228	314	344		197.063	-2420.87	-1964.09	-1964.67	-1873.35						1143.56	168.32	199.6	204.72		195.8	231.349	-298.071	-457.461		1143.56	622.32	791.04	971.52		195.8	-250.671	-202.411	-201.641
1147.42	122	213	311	371		198.327	-2477.87	-2030.6	-1932.45	-1818.9						1145.49	167.68	199.92	204.32		197.063	242.054	-323.709	-455.079		1145.49	602.88	780.12	968.28		197.063	-281.696	-194.256	-180.676
1149.35	81.8	181	280	359		199.59	-2479.41	-2062.38	-1931.69	-1836.97						1147.42	171.52	204.4	202		198.327	207.84	-325.836	-471.836		1147.42	586.92	769.8	968.04		198.327	-260.4	-204.2	-192.29
1151.27	7.77	187	275	311		200.854	-2424.22	-2028.36	-2043.12	-1906.24						1149.35	179.04	214	200.88		199.59	182.565	-347.323	-487.973		1149.35	591.84	767.64	970.32		199.59	-268.895	-244.965	-254.905
1153.2	43.3	219	296	314		202.117	-2439.34	-2079	-1946.19	-1934.81						1151.27	189.12	223.92	202.96		200.854	194.39	-318.77	-512.3		1151.27	593.28	767.52	978.24		200.854	-271.3	-242.94	-254.37
1155.13	81.2	190	292	336		203.38	-2471.48	-2079.92	-2001.78	-1958.35						1153.2	200.8	229.2	208.96		202.117	198.236	-329.528	-504.298		1153.2	581.4	768.24	977.04		202.117	-307.434	-271.364	-276.724
1157.06	63.9	170	233	349		204.642	-2521.25	-2059.05	-2036.78	-1942.14						1155.13	199.52	224.32	208.08		203.38	168.511	-342.965	-467.805		1155.13	558.48	755.76	958.32		203.38	-272.469	-272.089	-291.189
1158.99	41.1	196	194	354		205.904	-2500.06	-2037.68	-2038.6	-2058.89						1157.06	190.24	218.24	202.16		204.642	219.705	-347.373	-492.113		1157.06	528.84	734.52	948		204.642	-261.415	-273.805	-296.215
1160.92	39	210	221	365		207.166	-2498.84	-2094.41	-1982.65	-2015.13						1158.99	194.32	215.52	205.44		205.904	158.509	-332.651	-535.761		1158.99	503.76	722.88	946.92		205.904	-299.171	-284.271	-302.391
1162.84	83.7	245	250	387		208.428	-2553.59	-2071.38	-1993.31	-1988.79						1160.92	197.92	209.52	207.12		207.166	150.914	-376.57	-519.5		1160.92	481.92	706.44	941.4		207.166	-311.646	-267.306	-318.556
1164.77	98.9	234	248	362		209.689	-2435.53	-2057.66	-1985.32	-2030.68						1162.84	190.48	200.56	199.68		208.428	136.598	-378.908	-507.688		1162.84	453.96	675.6	932.4		208.428	-299.862	-331.062	-292.932
1166.7	64.8	168	226	319		210.952	-2519.39	-2073.19	-2002.21	-1984.67						1164.77	185.6	196.56	195.6		209.689	166.852	-366.446	-500.126		1164.77	429.84	647.64	913.68		209.689	-308.838	-307.008	-287.308
1168.63	73.5	192	218	327		212.213	-2527.6	-2037.97	-2059.96	-1972.86						1166.7	182.24	195.6	192.96		210.952	112.777	-347.814	-507.184		1166.7	417.24	631.8	883.92		210.952	-329.523	-327.823	-334.283
1170.56	105	244	251	339		213.474	-2556.56	-2131.69	-2055.55	-1955.45						1168.63	181.36	187.76	185.28		212.213	173.351	-370.652	-505.872		1168.63	399.48	611.52	856.08		212.213	-361.949	-351.839	-301.069
1172.49	123	246	297	361		214.734	-2538.41	-2100.25	-2023.32	-1989.91						1170.56	180.4	175.68	174.16		213.474	157.254	-344.961	-554.391		1170.56	368.64	579	834.6		213.474	-344.346	-349.136	-312.216
1174.41	162	268	340	442		215.995	-2514.92	-2039.84	-2032.94	-2068.13						1172.49	164.16	166.96	158.48		214.734	133.177	-352.97	-534.53		1172.49	331.44	547.32	811.08		214.734	-365.213	-344.113	-368.953
1176.34	199	304	359	489		217.255	-2492.8	-2077.69	-2003.25	-2031.24						1174.41	144.88	161.44	144.64		215.995	121.741	-367.628	-533.668		1174.41	293.76	514.56	785.4		215.995	-355.849	-349.179	-394.009
1178.27	206	326	374	471		218.515	-2503.18	-2101.11	-2000.39	-1991.95						1176.34	134.32	148.24	131.52		217.255	165.054	-364.667	-540.897		1176.34	252.6	474.36	757.08		217.255	-325.226	-377.896	-380.426
1180.2	185	348	397	468		219.775	-2468.9	-2083.97	-2004.49	-1998.03						1178.27	120.32	126.48	113.44		218.515	128.787	-391.806	-569.886		1178.27	206.28	433.08	724.44		218.515	-346.883	-375.483	-370.333
1182.13	144	328	376	467		221.035	-2499.12	-2114.94	-2012.39	-2001.25						1180.2	108	111.68	98.08		219.775	102.23	-397.635	-587.045		1180.2	166.68	393.36	691.68		219.775	-357.75	-383.78	-372.75
1184.06	146	291	345	455		222.294	-2520.7	-2052.01	-2058.57	-2063.72						1182.13	98.8	95.68	79.28		221.035	77.903	-384.544	-547.034		1182.13	124.8	349.44	652.8		221.035	-391.777	-380.867	-408.177
1185.99	192	303	363	465		223.553	-2542.48	-2046.46	-2003.78	-1999.26						1184.06	78.96	66.56	49.12		222.294	95.325	-405.733	-560.343		1184.06	71.28	295.92	603.84		222.294	-392.685	-376.895	-403.335
1187.91	219	331	380	493		224.813	-2484.46	-2034.4	-2028.52	-1990.39						1185.99	51.68	39.12	16.64		223.553	89.248	-385.893	-561.333		1185.99	16.68	239.88	553.8		223.553	-433.582	-400.052	-415.282
1189.84	237	361	389	519		226.071	-2524.27	-2054.54	-2032.58	-1978.05						1187.91	21.44	15.84	-14.96		224.813	82.571	-418.312	-588.002		1187.91	-44.4	186.12	503.28		224.813	-413.909	-402.789	-396.959
1191.77	257	415	424	529		227.33	-2500.54	-2081.14	-1949.64	-1994.17						1189.84	-9.68	-12.72	-44		226.071	51.882	-414.202	-582.182		1189.84	-106.44	127.32	445.92		226.071	-408.358	-426.568	-418.098
1193.7	280	446	445	531		228.588	-2505.43	-2022.97	-2093.24	-1972.19						1191.77	-39.12	-42.8	-71.36		227.33	37.535	-414.871	-605.191		1191.77	-157.92	65.28	385.2		227.33	-399.425	-437.595	-415.735
1195.63	310	436	454	533		229.847	-2514.83	-2073.3	-2098.73	-1969.01						1193.7	-72.48	-77.92	-107.84		228.588	75.906	-423.411	-605.991		1193.7	-209.76	2.64	320.4		228.588	-445.604	-441.074	-425.274
1197.56	341	426	466	542		231.105	-2500.25	-2013	-2040.62	-2010.92						1195.63	-109.28	-121.12	-152.88		229.847	71.009	-416.981	-592.361		1195.63	-270.36	-65.64	249.48		229.847	-455.861	-433.211	-443.931
1199.48	368	446	480	564		232.363	-2536.03	-2099.86	-2052.22	-1936.36						1197.56	-145.76	-158.32	-188.8		231.105	44.59	-450.851	-626.211		1197.56	-323.04	-130.2	183		231.105	-454.86	-466.81	-477.58
1201.41	376	488	505	582		233.62	-2504.24	-1986.93	-2023.43	-1892.68						1199.48	-178.8	-186.32	-214.08		232.363	16.862	-470.741	-613.811		1199.48	-353.88	-177.36	120.84		232.363	-483.938	-469.388	-470.478
1203.34	392	499	506	573		234.878	-2466.55	-2051.74	-2047.78	-1917.3						1201.41	-206.24	-214.96	-240.56		233.62	-10.517	-458.161	-626.131		1201.41	-379.92	-209.64	63.24		233.62	-490.197	-468.287	-462.637
1205.27	429	487	492	549		236.135	-2520.67	-2102.74	-2041.56	-1903.04						1203.34	-229.68	-239.52	-263.04		234.878	25.695	-499.031	-661.111		1203.34	-400.92	-230.04	20.4		234.878	-468.485	-495.325	-501.495
1207.2	444	484	490	522		237.392	-2532.56	-2012.4	-1988.42	-1917.16						1205.27	-244.4	-254	-279.76		236.135	-1.794	-470.831	-636.961		1205.27	-400.32	-243.36	-12.96		236.135	-467.114	-494.784	-511.164
1209.13	450	477	482	509		238.649	-2500.88	-2008.36	-1946.64	-1912.71						1207.2	-249.36	-260	-289.6		237.392	-18.573	-501.472	-633.292		1207.2	-382.44	-251.88	-35.4		237.392	-481.823	-522.313	-509.863
1211.05	450	468	473	500		239.904	-2484.58	-2037.49	-1980.84	-1933.95						1209.13	-247.28	-254.72	-280		238.649	4.288	-521.262	-673.632		1209.13	-350.76	-238.56	-37.32		238.649	-514.382	-508.402	-513.242
1212.98	428	457	445	458		241.16	-2457.25	-2033.36	-2014.21	-1849.24						1211.05	-237.2	-239.28	-262.64		239.904	-33.963	-496.853	-692.893		1211.05	-310.68	-207.24	-30.48		239.904	-533.013	-496.233	-528.653
1214.91	434	449	408	425		242.416	-2459.23	-2035.55	-2004.5	-1917.88						1212.98	-222.96	-219.68	-245.92		241.16	-28.612	-527.584	-692.004		1212.98	-265.8	-177.84	-18.6		241.16	-526.872	-503.822	-560.152
1216.84	472	448	412	437		243.672	-2452.12	-1990.18	-2023.23	-1928.88						1214.91	-203.76	-196.56	-216.4		242.416	-58.622	-556.205	-704.635		1214.91	-210.84	-135.12	7.56		242.416	-570.122	-543.162	-539.292
1218.77	496	461	439	459		244.928	-2484.04	-2008.12	-1966.33	-1917.08						1216.84	-172.72	-165.12	-176.32		243.672	-56.272	-528.456	-703.026		1216.84	-142.56	-70.08	50.76		243.672	-564.932	-583.882	-563.312
1220.7	526	514	478	517		246.184	-2509.63	-2056.09	-1943.55	-1941.22						1218.77	-135.76	-127.12	-133.2		244.928	-38.061	-517.187	-702.607		1218.77	-70.2	-6	105.12		244.928	-572.811	-560.381	-536.001
1222.63	561	577	536	606		247.439	-2478.59	-2002.37	-2000.49	-1879.53						1220.7	-102.24	-91.2	-95.04		246.184	-41.811	-535.948	-696.718		1220.7	-9.96	46.68	151.08		246.184	-607.601	-573.911	-553.791
1224.55	592	630	608	685		248.694	-2495.97	-2027.44	-1931.64	-1933.26						1222.63	-67.44	-55.12	-61.76		247.439	-47.651	-536.409	-709.459		1222.63	45.96	93.12	185.28		247.439	-593.011	-593.971	-567.221
1226.48	650	685	698	772		249.948	-2470.28	-2021.38	-1951.32	-1910.98						1224.55	-32.88	-20.32	-21.76		248.694	-73.172	-580.081	-748.081		1224.55	103.56	135.96	219.96		248.694	-593.292	-574.022	-552.702
1228.41	722	743	795	857		251.203	-2487.43	-1988.28	-1974.64	-1961.91						1226.48	-5.76	6.48	14.72		249.948	-71.533	-575.183	-721.753		1226.48	150.12	178.08	250.8		249.948	-600.833	-604.633	-581.143
1230.34	776	831	867	939		252.457	-2484.31	-1991.38	-1910.52	-1909.6						1228.41	19.12	33.04	36.56		251.203	-98.033	-582.534	-724.514		1228.41	185.64	212.4	272.4		251.203	-614.513	-588.063	-614.853
1232.27	819	936	927	1020		253.712	-2421.77	-1984.17	-1933.33	-1956.8						1230.34	39.6	55.2	51.44		252.457	-112.544	-529.256	-742.076		1230.34	210	230.28	285.48		252.457	-598.614	-557.264	-595.904
1234.2	875	1010	1010	1080		254.966	-2480.35	-1975.96	-1978.87	-1966.22						1232.27	48.8	62.72	62.72		253.712	-79.195	-557.827	-710.057		1232.27	225.84	240.96	289.68		253.712	-622.915	-565.315	-614.145
1236.12	945	1050	1100	1180		256.218	-2519.67	-2010.63	-1961.24	-1922.87						1234.2	50	64.08	66.8		254.966	-113.796	-562.499	-728.319		1234.2	231.84	244.44	282.48		254.966	-627.676	-602.886	-604.656
1238.05	998	1070	1150	1260		257.472	-2475.13	-1959.18	-1950.45	-1889.9						1236.12	49.28	65.36	64.96		256.218	-106.658	-540.712	-721.372		1236.12	222.72	241.08	268.32		256.218	-631.188	-618.478	-582.648
1239.98	1020	1110	1180	1290		258.726	-2462.04	-1920.7	-1954.01	-1967						1238.05	53.92	65.92	65.76		257.472	-61.749	-574.664	-722.984		1238.05	215.28	235.8	263.76		257.472	-596.539	-578.139	-601.679
1241.91	1010	1130	1170	1290		259.979	-2468.75	-2028.27	-1988.28	-2007.92						1239.98	55.36	65.84	68.48		258.726	-66.6	-554.285	-737.515		1239.98	213	216.24	263.04		258.726	-603.65	-601.52	-608.61
1243.84	991	1150	1140	1280		261.231	-2463.92	-1979.69	-2035.72	-1985.51						1241.91	46.08	64.96	66.88		259.979	-42.212	-525.898	-714.128		1241.91	207.24	200.4	254.4		259.979	-617.842	-589.652	-601.352
1245.77	973	1130	1120	1250		262.484	-2492.4	-2042.49	-1969.23	-1942.64						1243.84	40.96	59.28	61.52		261.231	-33.594	-544.891	-709.981		1243.84	204.96	208.32	249.84		261.231	-602.804	-604.554	-628.154
1247.7	944	1050	1090	1220		263.736	-2477	-1965.34	-1980.39	-1958.38						1245.77	42.48	51.52	56.48		262.484	-8.926	-514.133	-702.953		1245.77	212.64	221.16	259.08		262.484	-589.466	-598.376	-627.506
1249.62	893	985	1050	1160		264.989	-2465.92	-1977.76	-1911.33	-1932.64						1247.7	44.96	55.52	59.92		263.736	-9.998	-498.216	-695.256		1247.7	233.88	242.52	288.24		263.736	-640.958	-576.768	-634.488
1251.55	823	936	981	1090		266.24	-2492.28	-1996.81	-1949.07	-1966.56						1249.62	53.92	68.48	70.56		264.989	52.51	-500.118	-713.598		1249.62	269.52	283.56	333.96		264.989	-611.17	-590.8	-590.46
1253.48	744	875	911	1010		267.492	-2419.39	-1980.21	-1910.41	-1969.03						1251.55	68.48	83.44	87.12		266.24	42.577	-482.991	-700.561		1251.55	319.44	342.48	389.64		266.24	-615.923	-605.063	-589.003
1255.41	684	811	853	957		268.744	-2411.2	-1968.58	-1924.8	-1977.55						1253.48	86.4	104.8	110.8		267.492	86.214	-489.014	-668.904		1253.48	380.4	413.88	461.04		267.492	-604.096	-604.246	-616.546
1257.34	638	745	805	916		269.994	-2407.88	-2001.3	-1878.7	-1927.46						1255.41	108.08	127.52	133.6		268.744	56.752	-411.017	-680.297		1255.41	443.88	482.28	540		268.744	-606.118	-585.758	-591.368
1259.27	576	681	755	859		271.246	-2442.46	-1957.27	-1865	-1944.69						1257.34	130.08	148.56	155.68		269.994	68.958	-398.981	-680.511		1257.34	509.4	549.84	616.08		269.994	-628.902	-596.842	-596.182
1261.19	524	636	712	801		272.497	-2460.68	-1954.3	-1853.36	-1920.2						1259.27	152	172.08	179.92		271.246	139.286	-418.943	-698.613		1259.27	573.96	620.64	688.08		271.246	-620.844	-612.324	-639.934
1263.12	506	606	685	773		273.747	-2342.04	-1918.58	-1851.74	-2041.9						1261.19	171.44	192.24	202.16		272.497	95.333	-407.897	-681.667		1261.19	625.92	680.28	748.32		272.497	-573.067	-601.117	-619.477
1265.05	494	584	661	754		274.998	-2388.35	-1994.89	-1935.31	-1894.14						1263.12	184.72	206.24	218.64		273.747	131.339	-408.53	-661.06		1263.12	668.64	726.24	794.04		273.747	-610.011	-605.821	-575.491
1266.98	465	565	639	736		276.248	-2347.04	-1898.63	-1867.5	-1909.15						1265.05	195.36	217.68	229.36		274.998	130.616	-426.274	-681.044		1265.05	710.76	765.48	831.12		274.998	-623.754	-580.524	-570.044
1268.91	432	548	629	728		277.498	-2416.81	-1938.77	-1906.89	-1873.44						1266.98	208.16	228.72	240		276.248	130.742	-388.917	-651.757		1266.98	744.84	798.84	864.84		276.248	-596.428	-618.958	-579.598
1270.84	410	532	620	713		278.748	-2404.66	-1921.11	-1881.05	-1890.88						1268.91	222.96	242.32	254.64		277.498	126.978	-413.111	-671.861		1268.91	770.16	829.56	896.88		277.498	-606.512	-591.742	-630.112
1272.76	387	502	599	692		279.998	-2405.54	-1891.13	-1853.06	-1993.51						1270.84	234.24	254.16	267.44		278.748	161.655	-413.585	-659.905		1270.84	795.6	857.76	924.96		278.748	-605.345	-622.775	-565.485
1274.69	370	475	580	681		281.246	-2363.52	-1967.88	-1824.96	-1860.27						1272.76	242.32	260.8	275.28		279.998	65.291	-401.689	-663.209		1272.76	818.88	880.92	947.64		279.998	-614.559	-599.389	-600.269
1276.62	369	477	580	680		282.496	-2367.15	-1923.01	-1848.94	-1842.38						1274.69	250	267.76	283.2		281.246	83.086	-404.273	-645.993		1274.69	838.44	903.36	966.6		281.246	-607.344	-589.554	-589.844
1278.55	372	490	591	686		283.746	-2356.61	-1927.41	-1788.27	-1893.33						1276.62	255.28	276.32	292.72		282.496	70.392	-441.947	-649.027		1276.62	857.88	925.8	983.88		282.496	-610.598	-618.168	-582.338
1280.48	368	494	594	686		284.994	-2366.56	-1869.22	-1850.73	-1868.61						1278.55	260.16	282.8	298.88		283.746	62.308	-419.331	-662.731		1278.55	873.12	940.2	997.92		283.746	-632.562	-605.502	-578.922
1282.41	358	489	580	681		286.243	-2303.09	-1966.09	-1911.81	-1892.8						1280.48	264.8	285.92	301.04		284.994	56.093	-412.476	-672.326		1280.48	882.24	946.44	1007.16		284.994	-615.037	-570.367	-569.627
1284.34	345	479	570	681		287.49	-2412.62	-1964.98	-1850.65	-1868.61						1282.41	267.36	288.96	305.44		286.243	45.509	-452.16	-693.63		1282.41	891.24	955.2	1017.48		286.243	-592.401	-581.431	-605.931
1286.26	326	465	565	676		288.739	-2350.56	-1896.28	-1835.36	-1912.15						1284.34	270.8	294	312.24		287.49	15.443	-466.895	-680.105		1284.34	902.28	967.2	1029.72		287.49	-584.007	-608.447	-603.687
1288.19	314	450	550	660		289.986	-2297.45	-1889.52	-1876.94	-1890.93						1286.26	274	297.2	314.72		288.739	3.879	-513.299	-705.569		1286.26	910.56	974.52	1035.96		288.739	-599.561	-596.081	-632.961
1290.12	322	442	541	650		291.234	-2354.39	-1912.18	-1832.89	-1916.25						1288.19	274.64	297.68	314.8		289.986	9.153	-485.034	-691.994		1288.19	915	978.48	1039.8		289.986	-631.377	-606.497	-578.187
1292.05	325	442	547	646		292.481	-2352.93	-1885.37	-1882.4	-1926.96						1290.12	275.36	298.4	315.92		291.234	16.828	-511.419	-702.309		1290.12	919.08	982.68	1046.52		291.234	-604.502	-612.662	-587.182
1293.98	318	446	546	645		293.729	-2359.56	-1961.24	-1859.79	-1947.93						1292.05	276.64	300.16	316.16		292.481	-35.778	-521.034	-700.064		1292.05	923.88	987.36	1050.6		292.481	-579.198	-575.448	-558.968
1295.91	309	437	533	641		294.977	-2318	-1855.53	-1886.43	-1869.64						1293.98	276.64	300	315.92		293.729	-28.743	-556.109	-713.369		1293.98	926.04	989.76	1050		293.729	-595.353	-620.953	-594.613
1297.83	301	424	531	633		296.223	-2313.72	-1894.82	-1814.42	-1921.27						1295.91	276.32	297.84	315.76		294.977	-52.078	-539.264	-720.084		1295.91	925.56	989.64	1049.4		294.977	-600.728	-602.448	-611.398
1299.76	301	423	536	630		297.47	-2329.27	-1931.67	-1769.43	-1877.3						1297.83	275.6	297.28	314.56		296.223	-69.095	-567.859	-751.509		1297.83	924.24	988.8	1047.72		296.223	-616.435	-570.775	-594.795
1301.69	296	418	522	628		298.716	-2339.01	-1815.19	-1810.38	-1878.25						1299.76	273.28	296.96	313.04		297.47	-61.951	-564.445	-735.435		1299.76	922.32	984.48	1042.92		297.47	-588.961	-586.671	-597.401
1303.62	284	401	507	622		299.961	-2272.22	-1910.89	-1860.19	-1925.9						1301.69	271.12	295.52	312.16		298.716	-104.127	-557.66	-708.69		1301.69	920.64	981.72	1038.48		298.716	-607.447	-617.977	-605.087
1305.55	278	387	504	609		301.208	-2264.21	-1880.67	-1801.85	-1867.51						1303.62	267.44	291.44	308.88		299.961	-91.294	-546.546	-699.216		1303.62	916.68	979.92	1032.48		299.961	-593.294	-619.564	-582.154
1307.48	279	378	497	594		302.453	-2351.86	-1906.02	-1877.66	-1900.19						1305.55	261.76	284.32	302.56		301.208	-64.12	-554.011	-735.291		1305.55	909.24	972.48	1025.04		301.208	-568.62	-591.89	-578.89
1309.4	280	378	492	591		303.699	-2292.68	-1895.68	-1903.57	-1923.99						1307.48	258.48	279.92	299.28		302.453	-100.757	-579.078	-737.038		1307.48	905.64	967.08	1020.48		302.453	-565.007	-573.357	-559.707
1311.33	274	385	494	594		304.944	-2238.4	-1859.84	-1848.38	-1957.79						1309.4	257.12	279.36	298.56		303.699	-109.233	-600.823	-738.243		1309.4	904.92	965.88	1018.08		303.699	-603.003	-584.583	-593.443
1313.26	264	380	488	589		306.19	-2325.35	-1892.56	-1870.67	-1907.64						1311.33	255.44	279.44	296.8		304.944	-117.521	-564.109	-719.469		1311.33	904.08	965.04	1017		304.944	-600.861	-573.021	-583.501
1315.19	259	371	481	583		307.434	-2340.3	-1932.57	-1830.45	-1921.72						1313.26	254	278.24	295.52		306.19	-92.767	-570.745	-737.825		1313.26	902.28	963	1014.24		306.19	-605.937	-591.927	-587.527
1317.12	253	369	481	581		308.68	-2329.74	-1852.35	-1852.64	-1949.78						1315.19	252.88	274.32	293.04		307.434	-84.115	-546.712	-737.812		1315.19	897.6	958.8	1007.16		307.434	-590.715	-538.865	-594.885
1319.05	242	361	471	577		309.924	-2288.7	-1889.04	-1826.27	-1888.1						1317.12	250.4	270.64	289.04		308.68	-95.331	-607.527	-714.797		1317.12	894.84	956.04	1001.04		308.68	-596.241	-560.181	-591.571
1320.98	231	349	461	569		311.167	-2346.21	-1891.24	-1897.15	-1953.67						1319.05	246.72	269.44	286		309.924	-134.549	-583.504	-724.934		1319.05	893.28	953.88	997.56		309.924	-584.089	-564.709	-601.069
1322.9	230	341	461	565		312.412	-2371.24	-1902.88	-1860.55	-1957.88						1320.98	244.8	267.44	284.96		311.167	-97.008	-600.681	-732.291		1320.98	890.64	951.24	995.52		311.167	-589.838	-580.448	-559.918
1324.83	229	336	462	564		313.655	-2363.92	-1923.85	-1866.5	-2011.57						1322.9	243.6	264.24	283.6		312.412	-91.315	-592.757	-753.547		1322.9	888.84	949.08	995.04		312.412	-595.215	-609.125	-581.685
1326.76	224	337	457	561		314.9	-2392.23	-1922.03	-1895.56	-1932.19						1324.83	241.6	261.76	279.84		313.655	-139.633	-576.624	-766.054		1324.83	886.44	947.4	993.48		313.655	-576.143	-586.223	-598.273
1328.69	225	346	449	559		316.143	-2356.74	-1967.55	-1818.61	-1951.7						1326.76	241.44	260.4	277.92		314.9	-94.03	-580.75	-726.46		1326.76	884.76	946.56	991.8		314.9	-618.11	-583.59	-594.06
1330.62	225	349	442	561		317.385	-2298.85	-1863.93	-1890.25	-2014.69						1328.69	242.64	260.08	278		316.143	-103.139	-611.977	-716.497		1328.69	885.12	945	991.56		316.143	-605.539	-587.429	-608.939
1332.55	224	341	442	560		318.629	-2302.39	-1981.57	-1895.51	-1956.37						1330.62	242.64	260.64	277.92		317.385	-109.718	-598.885	-702.975		1330.62	887.88	944.76	992.16		317.385	-565.708	-582.968	-612.058
1334.47	233	336	448	563		319.872	-2372.14	-1905.55	-1866.59	-1947.46						1332.55	241.6	260.72	279.12		318.629	-124.566	-591.272	-740.712		1332.55	892.92	947.28	993.84		318.629	-615.746	-569.786	-646.336
1336.4	238	342	449	566		321.114	-2349.11	-1859.6	-1846.16	-1903.82						1334.47	241.68	260.88	279.44		319.872	-126.154	-585.839	-732.839		1334.47	896.28	949.8	996.72		319.872	-602.094	-567.834	-580.634
1338.33	240	354	454	565		322.357	-2326.07	-1925.44	-1879.16	-1936.35						1336.4	245.2	263.68	281.36		321.114	-106.824	-577.276	-725.896		1336.4	901.08	957.48	1002		321.114	-604.674	-580.364	-578.304
1340.26	244	359	463	569		323.599	-2375.52	-1880.83	-1838.13	-1938.16						1338.33	248.96	266.72	284.8		322.357	-89.132	-591.873	-731.833		1338.33	908.64	967.56	1008		322.357	-592.412	-584.602	-553.762
1342.19	244	352	461	573		324.84	-2329.98	-1874.7	-1801.43	-1876.99						1340.26	249.6	266.56	284.72		323.599	-75.791	-577.371	-724.271		1340.26	911.52	970.2	1011		323.599	-602.731	-610.551	-586.071
1344.12	244	347	459	577		326.083	-2330.66	-1909.26	-1785.81	-1914.16						1342.19	250.72	266.72	285.12		324.84	-51.681	-585.269	-728.689		1342.19	914.16	971.04	1014.12		324.84	-604.001	-603.651	-621.631
1346.05	244	351	468	578		327.324	-2317.13	-1855.23	-1806.22	-1937.82						1344.12	252.8	268.64	286.8		326.083	-57.26	-559.046	-749.336		1344.12	920.64	974.28	1018.92		326.083	-597.03	-581.69	-607.95
1347.97	243	351	469	570		328.565	-2276.51	-1843.42	-1762.6	-1928.19						1346.05	253.52	269.68	286.08		327.324	-58.349	-545.604	-732.534		1346.05	924.6	977.88	1022.4		327.324	-620.349	-591.849	-613.429
1349.9	247	351	458	566		329.806	-2328.85	-1782.16	-1697.82	-1910.9						1347.97	255.04	270.96	286.96		328.565	-67.559	-575.622	-735.002		1347.97	929.64	983.52	1026.24		328.565	-588.839	-561.459	-575.349
1351.83	251	356	455	573		331.047	-2296.91	-1757.62	-1779.44	-1935.86						1349.9	257.76	272.8	289.52		329.806	-40.009	-551.23	-688.44		1349.9	936.24	988.32	1030.8		329.806	-609.449	-610.079	-570.939
1353.76	253	359	458	579		332.288	-2324	-1817.18	-1781.87	-1964.23						1351.83	260.4	274.48	290.8		331.047	-41.069	-526.878	-724.218		1351.83	939.24	991.2	1034.64		331.047	-606.879	-596.929	-590.449
1355.69	254	360	458	581		333.528	-2267.56	-1814.46	-1743.73	-1891.88						1353.76	263.6	276.88	292.32		332.288	-37.629	-487.576	-711.326		1353.76	943.8	997.08	1039.56		332.288	-597.879	-586.409	-587.929
1357.62	256	363	461	581		334.769	-2220.67	-1848.12	-1748.46	-1840.79						1355.69	265.92	278.32	294.24		333.528	-50.869	-507.675	-702.775		1355.69	949.8	1002.96	1045.08		333.528	-641.109	-612.959	-601.209
1359.54	263	366	469	581		336.009	-2235.09	-1840.73	-1752.34	-1873.31						1357.62	266.48	278	295.52		334.769	-18.469	-502.763	-681.193		1357.62	951.12	1005.36	1047.6		334.769	-601.299	-601.149	-589.739
1361.47	271	367	478	591		337.248	-2223.39	-1828.38	-1726.83	-1913.51						1359.54	267.2	279.28	296.64		336.009	40.38	-470.801	-707.641		1359.54	951.6	1007.76	1048.08		336.009	-599.01	-589.27	-609.13
1363.4	264	357	477	594		338.488	-2267.2	-1788.61	-1748.62	-1795.23						1361.47	268.88	282.48	297.2		337.248	-8.421	-492.12	-677.02		1361.47	956.16	1013.04	1048.8		337.248	-592.501	-585.691	-581.801
1365.33	251	348	468	581		339.727	-2301.43	-1808.88	-1805.85	-1897.34						1363.4	269.12	282.4	295.44		338.488	10.079	-475.029	-683.799		1363.4	958.92	1014.24	1048.68		338.488	-607.741	-598.591	-593.991
1367.26	251	353	465	579		340.967	-2255.83	-1839.04	-1781.33	-1840.44						1365.33	267.6	280.24	293.68		339.727	18.367	-474.018	-638.368		1365.33	957.24	1010.52	1049.52		339.727	-618.333	-600.823	-564.773
1369.19	253	356	468	583		342.206	-2261.83	-1791.11	-1743.29	-1819.11						1367.26	267.52	280.08	294		340.967	20.167	-455.726	-648.706		1367.26	957.48	1010.4	1051.32		340.967	-611.773	-586.463	-608.353
1371.11	250	352	465	580		343.444	-2261.78	-1784.83	-1753.75	-1817.24						1369.19	267.28	278.88	293.12		342.206	8.126	-416.795	-635.195		1369.19	957.72	1011.6	1050.12		342.206	-586.154	-633.364	-599.254
1373.04	251	358	463	579		344.682	-2252.19	-1716.52	-1761.05	-1805.24						1371.11	266.56	277.68	291.76		343.444	35.074	-425.485	-608.345		1371.11	957.24	1012.08	1049.4		343.444	-599.956	-600.316	-566.516
1374.97	252	364	461	579		345.921	-2247.85	-1830.71	-1740.15	-1781.8						1373.04	268.8	279.84	293.52		344.682	29.682	-403.314	-642.414		1373.04	960.12	1016.04	1051.08		344.682	-562.238	-588.168	-582.748
1376.9	244	355	452	574		347.158	-2285.12	-1773.95	-1695.03	-1812.24						1374.97	269.2	279.52	293.28		345.921	-0.769	-422.893	-655.123		1374.97	961.8	1018.08	1049.16		345.921	-607.019	-574.399	-606.439
1378.83	248	347	449	577		348.398	-2221.82	-1843.39	-1667.23	-1760.99						1376.9	266.32	275.76	289.44		347.158	36.788	-437.533	-579.023		1376.9	960.24	1015.68	1048.2		347.158	-590.922	-572.202	-587.212
1380.76	259	352	455	583		349.635	-2238.74	-1853.3	-1769.3	-1840.89						1378.83	265.92	275.04	287.76		348.398	23.778	-439.692	-598.752		1378.83	960	1014.48	1050.84		348.398	-599.242	-615.212	-587.622
1382.69	256	354	460	582		350.872	-2199.12	-1848.93	-1752.96	-1717.04						1380.76	266.32	275.84	287.84		349.635	13.595	-393.922	-579.772		1380.76	959.76	1013.52	1049.28		349.635	-597.075	-594.365	-603.105
1384.61	242	349	457	580		352.109	-2209.22	-1826.35	-1700.62	-1790.53						1382.69	265.2	273.76	286.32		350.872	64.443	-408.832	-564.062		1382.69	958.08	1010.16	1045.44		350.872	-623.747	-585.517	-610.167
1386.54	238	351	455	584		353.346	-2193.01	-1821.11	-1687.94	-1817.25						1384.61	265.04	271.44	283.92		352.109	34.01	-352.852	-575.852		1384.61	958.2	1009.56	1043.28		352.109	-604.95	-601.88	-560.1
1388.47	239	353	455	589		354.583	-2194.8	-1751.83	-1759.98	-1738.02						1386.54	264.8	270.96	281.36		353.346	14.618	-381.802	-563.922		1386.54	958.92	1011.72	1041.12		353.346	-578.252	-590.272	-591.802
1390.4	225	343	448	585		355.82	-2207.01	-1766.37	-1763.36	-1812.68						1388.47	263.2	270.56	279.84		354.583	-2.325	-386.672	-576.462		1388.47	959.16	1009.32	1040.88		354.583	-582.475	-597.895	-578.375
1392.33	207	336	445	576		357.056	-2226.26	-1820.05	-1698.02	-1737.58						1390.4	263.6	269.76	280		355.82	-21.158	-371.102	-595.822		1390.4	961.44	1007.16	1042.32		355.82	-559.818	-582.268	-548.378
1394.26	199	336	455	580		358.292	-2218.52	-1822.25	-1651.53	-1807.13						1392.33	265.28	269.2	279.84		357.056	7.639	-387.372	-545.262		1392.33	964.2	1009.68	1040.4		357.056	-599.811	-583.681	-600.351
1396.18	196	335	462	589		359.528	-2228.72	-1811.34	-1713.52	-1793.76						1394.26	265.28	268.96	278.4		358.292	-4.394	-393.592	-601.432		1394.26	966.84	1011.6	1038.24		358.292	-581.994	-578.744	-550.264
1398.11	200	342	469	600		360.764	-2244.54	-1731.77	-1687.32	-1772.74						1396.18	265.6	268.48	275.52		359.528	29.753	-397.493	-560.393		1396.18	968.88	1013.52	1039.44		359.528	-543.547	-544.397	-569.687
1400.04	199	344	470	604		362.001	-2157.74	-1747.92	-1670.3	-1776.13						1398.11	268.32	269.28	273.6		360.764	-22.33	-420.323	-565.373		1398.11	970.32	1016.4	1041		360.764	-531.64	-572.21	-593.46
1401.97	187	335	465	599		363.236	-2196.78	-1725.61	-1679.11	-1723.05						1400.04	270.72	269.36	273.04		362.001	3.517	-433.993	-589.143		1400.04	971.52	1016.88	1044.24		362.001	-558.023	-549.453	-552.053
1403.9	187	333	471	602		364.471	-2234.68	-1788.07	-1676.72	-1771.43						1401.97	272.08	268.48	272.72		363.236	-12.167	-421.724	-580.004		1401.97	975.72	1020.72	1050		363.236	-550.327	-574.627	-589.767
1405.83	186	329	476	606		365.706	-2198.65	-1789.96	-1597.35	-1823.57						1403.9	274	268.64	272.56		364.471	-72.201	-407.985	-588.245		1403.9	983.16	1028.4	1052.04		364.471	-525.611	-538.641	-551.081
1407.76	174	318	471	601		366.941	-2128.12	-1729.11	-1668.92	-1698.55						1405.83	274.96	266.64	270.56		365.706	-47.005	-460.796	-618.936		1405.83	986.64	1032.48	1050.84		365.706	-511.435	-577.925	-553.105
1409.68	175	322	467	601		368.175	-2153.39	-1705.88	-1649.08	-1702.42						1407.76	275.12	264.56	268.24		366.941	-26.879	-464.257	-530.477		1407.76	989.16	1034.16	1052.4		366.941	-540.729	-523.829	-537.479
1411.61	186	337	472	611		369.409	-2085.54	-1730.83	-1623.49	-1658.05						1409.68	276.48	264.8	268.08		368.175	-50.343	-468.238	-593.478		1409.68	996.6	1037.64	1056.96		368.175	-549.853	-516.713	-565.363
1413.54	197	343	473	618		370.644	-2157.92	-1657.67	-1632.42	-1675.19						1411.61	277.44	263.6	265.68		369.409	-37.658	-478.72	-602.23		1411.61	1003.56	1041.6	1059.84		369.409	-518.718	-532.418	-539.278
1415.47	203	348	473	620		371.878	-2076.62	-1633.65	-1680.7	-1759.27						1413.54	278.32	261.36	261.68		370.644	-28.112	-485.081	-587.631		1413.54	1008.36	1045.44	1061.52		370.644	-504.112	-498.592	-512.072
1417.4	214	371	500	638		373.111	-2165.73	-1703.05	-1606.09	-1753.72						1415.47	280.8	260.8	261.36		371.878	-31.906	-490.432	-587.112		1415.47	1018.56	1053.12	1065.84		371.878	-472.256	-490.046	-510.206
1419.33	248	404	534	666		374.343	-2136.66	-1622.31	-1528.33	-1670.94						1417.4	282.64	261.2	260.64		373.111	-46.942	-495.274	-575.864		1417.4	1032.72	1063.44	1066.44		373.111	-492.702	-473.602	-488.132
1421.25	266	406	531	669		375.577	-2089.59	-1639.47	-1532.2	-1722.22						1419.33	282.96	259.2	255.84		374.343	-32.687	-516.486	-588.566		1419.33	1038.48	1066.68	1064.64		374.343	-468.237	-471.777	-472.387
1423.18	270	403	524	666		376.81	-2100.02	-1661.66	-1593.44	-1736.79						1421.25	282.64	255.12	251.84		375.577	-91.462	-517.887	-598.027		1421.25	1038.72	1065.24	1069.2		375.577	-422.982	-462.592	-483.442
1425.11	285	416	537	675		378.043	-2076.43	-1654.12	-1559.92	-1576.28						1423.18	283.44	251.2	249.12		376.81	-60.567	-494.359	-611.069		1423.18	1044.48	1068.24	1072.44		376.81	-438.447	-452.967	-480.887
1427.04	294	423	549	681		379.275	-2076.77	-1585.7	-1512.44	-1676.7						1425.11	283.28	246.24	244.48		378.043	-52.103	-468.121	-587.101		1425.11	1049.16	1070.4	1071.36		378.043	-444.033	-443.273	-484.593
1428.97	292	423	552	682		380.508	-1972.15	-1610.52	-1536.68	-1646.41						1427.04	281.04	241.92	239.76		379.275	-28.009	-497.304	-578.944		1427.04	1052.16	1071.36	1071		379.275	-369.169	-456.459	-442.179
1430.9	301	434	558	691		381.74	-1956.52	-1563.13	-1540.91	-1637.43						1428.97	277.6	238.08	234.88		380.508	-54.454	-507.175	-576.425		1428.97	1055.52	1073.4	1068.12		380.508	-432.614	-420.404	-464.014
1432.82	307	434	561	696		382.973	-2045.47	-1574.9	-1523.46	-1538.82						1430.9	274	233.12	229.2		381.74	-51.64	-474.118	-565.638		1430.9	1058.4	1073.88	1065.48		381.74	-367.91	-384.62	-439.95
1434.75	296	422	557	693		384.205	-2024.77	-1647.83	-1420.85	-1588.32						1432.82	270.8	227.04	222.56		382.973	-68.195	-500.09	-569.53		1432.82	1062.24	1071.96	1064.04		382.973	-370.355	-403.725	-454.205
1436.68	290	420	552	694		385.436	-1974.67	-1584.9	-1462.77	-1596.49						1434.75	264.56	220.48	212.24		384.205	-83.481	-518.052	-595.372		1434.75	1062.84	1068.36	1054.08		384.205	-382.341	-398.461	-420.261
1438.61	298	416	543	682		386.668	-2007.76	-1587.76	-1407.12	-1553.26						1436.68	255.28	211.28	200.72		385.436	-61.658	-489.155	-603.025		1436.68	1058.04	1061.16	1040.16		385.436	-377.028	-390.648	-409.928
1440.54	301	411	534	666		387.898	-1982.09	-1546.2	-1413.54	-1500.38						1438.61	247.2	198.4	192.24		386.668	-38.213	-481.137	-596.337		1438.61	1048.92	1051.32	1033.92		386.668	-405.703	-389.913	-409.363
1442.47	283	402	525	656		389.129	-1988.6	-1490.45	-1482.03	-1566.79						1440.54	237.6	187.36	183.04		387.898	-19.161	-505.92	-582.58		1440.54	1039.44	1042.44	1025.4		387.898	-360.511	-402.631	-408.031
1444.4	262	388	513	645		390.36	-2036.88	-1496.85	-1437.06	-1519.1						1442.47	223.76	175.2	169.68		389.129	-40.627	-510.213	-553.183		1442.47	1027.92	1027.44	1005.96		389.129	-409.327	-363.937	-420.347
1446.32	254	381	505	640		391.591	-1931.09	-1528.3	-1412.76	-1553.57						1444.4	210.88	160.8	154.96		390.36	-36.444	-493.786	-581.036		1444.4	1012.56	1008.36	986.28		390.36	-390.624	-397.014	-387.184
1448.25	248	368	491	630		392.821	-1920.5	-1531.41	-1413.26	-1509						1446.32	197.76	145.68	139.44		391.591	-26.731	-428.519	-562.649		1446.32	995.88	990.48	965.52		391.591	-395.941	-392.111	-413.781
1450.18	230	353	474	611		394.052	-1899.98	-1485.67	-1435.09	-1497.89						1448.25	181.28	126.8	122.96		392.821	-50.828	-465.302	-545.702		1448.25	978.48	969.84	941.64		392.821	-367.008	-373.078	-409.018
1452.11	205	345	459	596		395.28	-1931.94	-1450.98	-1433.88	-1401.91						1450.18	161.84	107.36	105.04		394.052	-51.594	-513.605	-595.215		1450.18	956.76	945.48	915.84		394.052	-357.714	-370.074	-380.304
1454.04	161	318	428	575		396.51	-1917.71	-1440.08	-1358.91	-1479.71						1452.11	142.32	90.48	86.32		395.28	-59.533	-507.039	-606.619		1452.11	932.76	920.64	885.12		395.28	-390.733	-416.193	-398.993
1455.97	134	299	416	564		397.74	-1869.83	-1425.33	-1351.1	-1439.49						1454.04	124.32	74.64	67.92		396.51	-22.41	-497.362	-619.092		1454.04	913.92	897.96	854.04		396.51	-467.57	-392.74	-437.42
1457.89	149	306	426	553		398.97	-1910.12	-1462.61	-1298.37	-1489.84						1455.97	106.16	60.16	50		397.74	-31.098	-512.756	-564.256		1455.97	897.6	878.76	822.84		397.74	-410.428	-426.708	-410.628
1459.82	138	285	399	524		400.198	-1840.59	-1451.15	-1371.98	-1431.04						1457.89	90	45.76	34.72		398.97	-27.395	-488.609	-598.159		1457.89	874.92	859.2	799.44		398.97	-414.315	-411.385	-429.395
1461.75	109	251	369	507		401.427	-1926.69	-1390.54	-1367.78	-1462.91						1459.82	80.32	33.28	25.36		400.198	-40.424	-497.583	-614.903		1459.82	855.96	843.12	793.08		400.198	-408.194	-448.644	-427.734
1463.68	94.2	235	366	497		402.656	-1870.89	-1483.37	-1342.93	-1444.44						1461.75	72.4	24.16	18.8		401.427	-84.202	-500.187	-624.077		1461.75	844.56	832.32	786		401.427	-460.332	-458.812	-455.932
1465.61	91.7	233	360	489		403.885	-1877.27	-1397.65	-1349.46	-1468.45						1463.68	64.16	17.2	11.76		402.656	-69.21	-514.061	-637.131		1463.68	835.44	822.96	772.92		402.656	-449.4	-456.65	-455.27
1467.54	86.1	218	338	479		405.112	-1878.11	-1416.57	-1322.33	-1451.56						1465.61	57.76	11.04	6.24		403.885	-62.238	-555.455	-615.285		1465.61	828.12	816.24	766.08		403.885	-489.098	-470.088	-457.448
1469.46	73.2	207	328	468		406.34	-1794.86	-1396.85	-1303.06	-1439.87						1467.54	52.8	5.92	3.44		405.112	-49.677	-539.339	-654.369		1467.54	821.04	812.4	765.12		405.112	-498.117	-464.727	-469.317
1471.39	78.3	216	344	469		407.569	-1809.9	-1389.05	-1341.96	-1449.63						1469.46	48.96	3.2	0.16		406.34	-58.486	-520.874	-656.284		1469.46	815.28	807.6	757.8		406.34	-478.796	-471.226	-469.036
1473.32	97.8	229	359	479		408.797	-1841.07	-1439.7	-1322.79	-1376.46						1471.39	46.24	2.72	-3.04		407.569	-89.423	-555.097	-697.447		1471.39	811.68	804.36	748.2		407.569	-494.043	-504.053	-495.743
1475.25	93	229	351	475		410.023	-1858.19	-1344.32	-1350.08	-1348.8						1473.32	45.44	3.92	-2.56		408.797	-97.752	-556.862	-646.762		1473.32	808.68	805.68	750.72		408.797	-517.912	-494.612	-502.242
1477.18	82.5	214	338	464		411.251	-1881.33	-1437.44	-1320.24	-1395.19						1475.25	45.76	4.64	0.16		410.023	-112.662	-531.007	-665.087		1475.25	804.6	804.96	756.96		410.023	-506.412	-507.562	-500.252
1479.11	81.6	201	332	461		412.478	-1878.46	-1434.92	-1380.99	-1373.89						1477.18	45.92	4.8	2.48		411.251	-53.151	-563.651	-659.221		1477.18	800.16	803.52	759.84		411.251	-490.071	-493.551	-504.781
1481.04	77.9	201	330	461		413.704	-1883.82	-1416.87	-1431.51	-1372.81						1479.11	46.64	6.96	5.36		412.478	-82.32	-560.186	-634.546		1479.11	798.84	807	764.52		412.478	-513.71	-522.49	-529.19
1482.96	68.3	196	323	452		414.931	-1867.26	-1364.81	-1299.2	-1343.02						1481.04	48.88	10.72	9.36		413.704	-95.96	-559.471	-672.421		1481.04	800.04	811.56	769.92		413.704	-501.74	-499.88	-505.09
1484.89	63.4	196	320	443		416.158	-1798.18	-1375.56	-1299.27	-1241						1482.96	52.16	15.36	13.76		414.931	-68.299	-562.856	-667.116		1482.96	800.28	814.56	774.72		414.931	-521.119	-514.839	-540.719
1486.82	71.3	214	332	449		417.383	-1796.66	-1370.52	-1357.93	-1275.8						1484.89	57.68	22.56	19.28		416.158	-111.969	-583.42	-680.01		1484.89	802.2	820.32	782.04		416.158	-526.169	-496.819	-516.319
1488.75	73.7	221	337	453		418.61	-1773.62	-1354.16	-1310.8	-1290.93						1486.82	65.2	31.36	26.48		417.383	-127.269	-579.646	-646.776		1486.82	807.84	829.08	790.32		417.383	-511.009	-479.459	-516.169
1490.68	63.2	205	324	442		419.836	-1847.29	-1464.62	-1341.35	-1353.11						1488.75	69.92	37.44	31.52		418.61	-102.329	-552.041	-651.191		1488.75	810.24	833.88	792.6		418.61	-493.559	-525.409	-522.429
1492.61	59.5	192	314	436		421.06	-1820.05	-1419.63	-1397.93	-1313.28						1490.68	71.6	40.16	34.48		419.836	-96.539	-590.516	-692.546		1490.68	805.32	834.24	793.92		419.836	-523.639	-516.579	-501.549
1494.53	61	196	319	441		422.286	-1825.59	-1369.02	-1309.13	-1289.74						1492.61	75.12	45.36	40.16		421.06	-121.69	-589.032	-686.912		1492.61	805.2	837.84	803.28		421.06	-547.82	-478.97	-488.97
1496.46	65.8	210	327	449		423.511	-1812.73	-1365.43	-1323.19	-1297.16						1494.53	79.52	53.12	46.72		422.286	-98.94	-592.257	-689.457		1494.53	810.84	843.6	809.76		422.286	-550.77	-522.65	-521.86
1498.39	62.9	205	318	444		424.736	-1779.81	-1330.66	-1337.57	-1310.77						1496.46	84.56	60.56	52.96		423.511	-96.201	-587.913	-701.673		1496.46	813.12	848.04	811.8		423.511	-518.231	-510.171	-541.761
1500.32	64.4	200	315	443		425.961	-1837.27	-1362.65	-1352.16	-1367.96						1498.39	89.12	65.12	58.08		424.736	-104.351	-584.069	-670.449		1498.39	811.2	850.08	817.56		424.736	-552.921	-538.001	-483.431
1502.25	59.9	194	311	439		427.185	-1827.24	-1365.73	-1361.87	-1336.01						1500.32	93.52	68.8	63.68		425.961	-110.592	-573.534	-691.464		1500.32	810.24	853.2	827.64		425.961	-557.032	-513.732	-501.132
1504.18	23.5	169	287	417		428.41	-1832.49	-1382.85	-1326.5	-1306.11						1502.25	96.4	72.64	68.72		427.185	-118.953	-577.38	-662.41		1502.25	808.56	855.24	833.52		427.185	-522.473	-506.453	-506.423
1506.11	39	199	309	434		429.633	-1837.3	-1364.59	-1304.6	-1310.13						1504.18	93.84	74.16	68.24		428.41	-107.414	-585.686	-688.266		1504.18	803.64	849.24	822		428.41	-535.444	-501.804	-543.274
1508.03	83.3	235	343	461		430.858	-1809.12	-1327.57	-1293.53	-1360.07						1506.11	96.88	80.8	72.96		429.633	-93.456	-572.143	-646.563		1506.11	805.44	852.12	815.04		429.633	-527.206	-478.316	-506.056
1509.96	80.8	220	330	451		432.081	-1817.27	-1299.74	-1297.29	-1289.65						1508.03	106	89.52	85.04		430.858	-47.507	-565.548	-658.088		1508.03	810.84	864.12	832.92		430.858	-535.607	-542.567	-519.347
1511.89	68	204	316	438		433.305	-1871.8	-1265.69	-1211.47	-1331.49						1509.96	109.76	93.76	92.4		432.081	-94.149	-558.965	-687.915		1509.96	811.8	868.2	847.08		432.081	-552.199	-552.619	-507.769
1513.82	68.7	204	316	435		434.527	-1763.63	-1330.25	-1281.51	-1338.32						1511.89	110.08	96.88	97.36		433.305	-107.64	-571.321	-676.171		1511.89	808.56	867.36	851.4		433.305	-532.21	-509.78	-466.93
1515.75	76.6	219	324	441		435.751	-1808.55	-1324.08	-1260.19	-1350.26						1513.82	112.56	102.8	104.56		434.527	-99.153	-580.758	-686.178		1513.82	810.6	871.44	857.04		434.527	-517.453	-515.913	-544.053
1517.68	74.1	221	321	437		436.973	-1803.21	-1371.17	-1187.65	-1316.21						1515.75	116.08	110.24	112.4		435.751	-94.194	-580.944	-722.244		1515.75	815.64	876.24	860.64		435.751	-530.524	-515.934	-525.444
1519.6	47.7	199	299	414		438.196	-1778.29	-1240.95	-1185.51	-1269.36						1517.68	117.68	114.8	118.8		436.973	-86.327	-590.312	-676.842		1517.68	815.64	876	860.28		436.973	-524.517	-523.627	-508.117
1521.53	51.2	207	306	418		439.418	-1706.77	-1205.95	-1176.87	-1233.45						1519.6	116.64	116.72	121.92		438.196	-105.039	-584.438	-656.318		1519.6	812.52	872.64	854.4		438.196	-530.069	-512.799	-514.609
1523.46	77.5	230	332	441		440.641	-1805.57	-1190.1	-1173.82	-1214.57						1521.53	121.2	124.4	130.24		439.418	-78.522	-569.335	-657.655		1521.53	816.96	877.44	858		439.418	-502.842	-519.552	-498.892
1525.39	81.9	232	337	447		441.862	-1762.91	-1263.3	-1229.72	-1276.22						1523.46	131.84	136.4	145.44		440.641	-66.544	-583.632	-681.842		1523.46	830.52	891.6	880.08		440.641	-534.654	-496.864	-492.904
1527.32	77.8	221	330	445		443.085	-1726.29	-1257.45	-1235.31	-1226.11						1525.39	141.04	147.6	158.56		441.862	-71.047	-581.09	-645.72		1525.39	843.72	904.2	898.08		441.862	-510.667	-512.497	-488.707
1529.25	70.9	207	321	442		444.306	-1767.41	-1211.75	-1136.05	-1206.2						1527.32	147.68	156.56	168.56		443.085	-87.779	-550.856	-697.056		1527.32	848.76	910.32	907.2		443.085	-534.629	-532.319	-485.899
1531.17	54.4	194	307	431		445.528	-1739.15	-1231.98	-1181.14	-1224.95						1529.25	155.12	165.04	180.08		444.306	-80.943	-575.874	-653.604		1529.25	853.08	916.56	918.36		444.306	-528.803	-488.463	-499.903
1533.1	46.4	192	304	426		446.749	-1681.09	-1183.55	-1130.11	-1185.65						1531.17	162.08	174.24	190.08		445.528	-73.805	-549.661	-678.751		1531.17	859.56	923.52	924.72		445.528	-528.395	-509.855	-506.815
1535.03	38.7	184	299	421		447.969	-1714.87	-1164.02	-1152.47	-1190.99						1533.1	167.12	182.08	196.48		446.749	-106.889	-539.358	-679.088		1533.1	861.6	926.52	926.16		446.749	-508.049	-503.259	-486.259
1536.96	-0.591	154	271	393		449.191	-1711.68	-1124.06	-1115.51	-1126.11						1535.03	172.24	188	203.92		447.969	-72.003	-551.736	-669.806		1535.03	862.2	927.6	934.92		447.969	-492.553	-487.963	-486.613
1538.89	-31.9	143	263	378		450.411	-1662.36	-1139.92	-1185.5	-1142.81						1536.96	173.12	190.88	206.88		449.191	-47.545	-527.204	-654.994		1536.96	861	924.24	933.36		449.191	-493.325	-516.915	-490.515
1540.82	-14.3	164	287	405		451.632	-1636.62	-1109.86	-1077.36	-1135.94						1538.89	172.56	194.96	206.72		450.411	-60.699	-534.492	-692.102		1538.89	858.84	919.8	918.24		450.411	-484.909	-519.329	-508.969
1542.75	0.787	169	296	420		452.851	-1639.5	-1140.61	-1106.92	-1138.56						1540.82	181.92	205.92	217.44		451.632	-35.473	-563.419	-651.909		1540.82	870.12	930.48	929.88		451.632	-501.113	-495.443	-501.003
1544.67	-2.49	158	288	416		454.071	-1614.73	-1086.92	-1024.54	-1156.28						1542.75	196.48	219.12	234		452.851	-54.368	-534.468	-644.828		1542.75	890.28	951.6	961.8		452.851	-469.788	-516.028	-507.818
1546.6	-18.2	135	269	401		455.291	-1595.86	-1027.02	-1044.34	-1095.58						1544.67	206.96	229.28	246.56		454.071	-23.392	-563.876	-650.936		1544.67	903.48	968.16	986.28		454.071	-507.012	-507.482	-538.992
1548.53	-26.6	129	260	395		456.51	-1645.63	-1116.18	-1048.9	-1125.09						1546.6	211.6	234.16	253.44		455.291	-60.296	-534.854	-664.864		1546.6	909.36	975.84	1000.92		455.291	-492.116	-485.056	-446.176
1550.46	-35.5	124	251	390		457.729	-1609.29	-1041.12	-1016.24	-1125.98						1548.53	217.92	241.52	261.28		456.51	-33.39	-553.412	-653.142		1548.53	920.04	986.64	1014.36		456.51	-457.5	-501.57	-482.41
1552.39	-56.8	104	236	376		458.949	-1580.44	-1088.96	-1036.6	-1112.95						1550.46	224	248.4	267.92		457.729	-63.685	-562.301	-662.131		1550.46	928.92	995.88	1024.32		457.729	-446.115	-476.735	-470.915
1554.32	-70.1	94.3	232	366		460.168	-1595.14	-1042.36	-998.397	-1105.54						1552.39	225.84	250.4	270.24		458.949	-51.729	-539.669	-627.009		1552.39	931.68	998.64	1026.96		458.949	-481.209	-486.219	-492.929
1556.24	-111	64.3	201	337		461.386	-1581.55	-996.076	-996.756	-1128.54						1554.32	229.04	254.72	274.48		460.168	-33.584	-532.778	-636.078		1554.32	938.16	1004.64	1031.28		460.168	-478.924	-469.494	-486.384
1558.17	-143	46.6	182	313		462.605	-1517.96	-994.162	-1003.3	-1103.07						1556.24	226	253.12	270.96		461.386	-13.679	-538.007	-614.407		1556.24	934.44	998.64	1019.88		461.386	-451.929	-453.319	-484.109
1560.1	-124	50.9	196	324		463.823	-1533.87	-1017.56	-976.171	-1051.2						1558.17	220.16	248.24	262.88		462.605	-33.984	-521.855	-619.225		1558.17	925.92	988.08	998.04		462.605	-494.884	-424.554	-478.394
1562.03	-108	47.6	198	339		465.041	-1561.99	-982.25	-978.7	-1084.43						1560.1	225.36	252.32	269.52		463.823	22.4	-517.744	-639.154		1560.1	934.08	997.44	1015.68		463.823	-460.18	-459.85	-474.64
1563.96	-114	37.6	191	337		466.26	-1524.38	-964.696	-900.906	-1053.78						1562.03	237.44	262.32	283.84		465.041	-31.095	-556.853	-608.943		1562.03	953.04	1018.44	1052.76		465.041	-442.875	-461.145	-410.565
1565.89	-123	23.1	180	328		467.477	-1521.74	-975.257	-952.537	-1015.04						1563.96	244.96	269.6	292		466.26	-0.14	-474.092	-618.482		1563.96	965.4	1032	1069.8		466.26	-456.34	-455.3	-456.87
1567.81	-141	8.23	163	317		468.694	-1549.88	-1035.76	-922.319	-1119.85						1565.89	249.76	275.52	297.6		467.477	1.224	-506.931	-601.541		1565.89	974.16	1041.36	1079.4		467.477	-465.266	-468.466	-471.986
1569.74	-153	2.95	153	310		469.911	-1452.21	-1020.47	-853.53	-998.075						1567.81	254.48	281.52	302.24		468.694	-23.832	-517.051	-592.951		1567.81	984.24	1051.2	1086.72		468.694	-480.682	-449.672	-466.002
1571.67	-171	-18.3	134	294		471.129	-1482.54	-934.669	-912.989	-955.051						1569.74	258.4	285.52	305.6		469.911	13.812	-508.2	-637.01		1569.74	989.16	1057.32	1091.16		469.911	-453.328	-482.028	-430.098
1573.6	-215	-57.2	100	266		472.345	-1466.65	-959.603	-938.523	-980.131						1571.67	262.64	288.16	310.8		471.129	-29.753	-490.159	-598.419		1571.67	992.64	1061.88	1101.6		471.129	-443.613	-453.943	-420.663
1575.53	-253	-85.3	74.3	245		473.562	-1427.06	-985.895	-933.705	-976.01						1573.6	262.32	288.72	311.52		472.345	-49.23	-508.689	-610.119		1573.6	994.68	1062.24	1101.48		472.345	-430.37	-487.85	-456.25
1577.46	-259	-91.7	68.3	246		474.778	-1493.73	-892.879	-901.779	-1041.84						1575.53	258.8	288	308.56		473.562	-21.126	-534.679	-601.839		1575.53	991.92	1057.2	1089.96		473.562	-435.126	-447.366	-429.726
1579.39	-272	-108	56.6	243		475.995	-1432.71	-921.58	-890.9	-981.318						1577.46	267.76	296.64	318.8		474.778	-5.033	-477.629	-573.979		1577.46	1004.4	1071.96	1107.12		474.778	-407.823	-441.293	-433.033
1581.31	-312	-144	27.7	222		477.211	-1466.95	-914.385	-915.435	-1018.05						1579.39	283.52	311.12	334.96		475.995	12.401	-492.318	-620.138		1579.39	1027.44	1098	1139.28		475.995	-419.949	-397.029	-431.949
1583.24	-350	-178	0.837	199		478.426	-1485.82	-943.791	-906.311	-983.592						1581.31	294.08	322	346.08		477.211	-22.606	-475.378	-585.778		1581.31	1043.88	1114.08	1157.52		477.211	-413.616	-409.146	-416.626
1585.17	-388	-213	-28.8	177		479.642	-1430.29	-958.536	-937.136	-1076.07						1583.24	303.2	332.64	358		478.426	-6.823	-493.038	-622.098		1583.24	1059.48	1129.32	1172.52		478.426	-404.013	-385.613	-384.513
1587.1	-434	-255	-64.5	153		480.857	-1419.47	-926.522	-823.172	-1054.33						1585.17	313.68	344.72	371.6		479.642	49.86	-465.068	-586.648		1585.17	1076.16	1147.32	1190.28		479.642	-383.17	-395.34	-430.14
1589.03	-478	-295	-96.6	128		482.072	-1437.76	-890.429	-877.419	-991.508						1587.1	325.12	356.48	384.64		480.857	15.392	-489.849	-564.339		1587.1	1092.72	1164	1207.08		480.857	-384.178	-366.088	-381.308
1590.96	-526	-335	-128	104		483.288	-1403.68	-943.533	-840.083	-960.069						1589.03	336.8	368.4	397.36		482.072	5.575	-482.909	-560.889		1589.03	1111.44	1181.04	1223.76		482.072	-388.975	-340.175	-386.835
1592.88	-582	-379	-162	80.9		484.502	-1435.68	-996.563	-831.753	-949.714						1590.96	348.72	381.68	411.36		483.288	15.508	-502.159	-567.679		1590.96	1131.96	1199.64	1241.76		483.288	-353.132	-366.842	-344.912
1594.81	-643	-430	-200	52.8		485.717	-1411.16	-967.73	-862.53	-957.087						1592.88	362.08	396.8	427.04		484.502	22.54	-453.82	-558.57		1592.88	1152.96	1220.76	1262.04		484.502	-336.69	-384	-305.02
1596.74	-705	-482	-242	18.7		486.931	-1446.2	-952.199	-894.339	-1001.8						1594.81	376.24	412.64	442.56		485.717	37.183	-464.321	-578.261		1594.81	1174.2	1243.08	1283.88		485.717	-340.217	-324.677	-316.627
1598.67	-770	-536	-285	-15		488.145	-1520.04	-882.899	-876.199	-943.327						1596.74	389.44	427.12	458.16		486.931	21.585	-437.152	-555.362		1596.74	1196.28	1264.8	1305.36		486.931	-331.625	-295.025	-315.385
1600.6	-835	-588	-328	-44.6		489.359	-1421.73	-940.528	-853.688	-979.462						1598.67	402.24	440.56	473.6		488.145	60.756	-450.403	-523.603		1598.67	1220.4	1286.52	1327.92		488.145	-307.744	-317.534	-304.114
1602.53	-902	-643	-371	-71.5		490.572	-1434.85	-965.26	-812.61	-954.209						1600.6	416.64	455.2	488.48		489.359	43.628	-455.913	-556.123		1600.6	1245.84	1311.12	1353		489.359	-282.902	-288.102	-266.202
1604.46	-969	-704	-415	-98		491.786	-1374.66	-987.06	-913.93	-946.774						1602.53	432.24	471.28	504.88		490.572	56.55	-433.435	-508.545		1602.53	1273.2	1340.16	1380.72		490.572	-296.91	-301.49	-297.35
1606.38	-1030	-757	-456	-125		492.999	-1423.22	-933.762	-858.212	-937.012						1604.46	446.96	487.04	521.52		491.786	63.761	-433.966	-508.166		1604.46	1302.12	1369.32	1408.8		491.786	-220.329	-244.329	-249.989
1608.31	-1090	-809	-497	-156		494.213	-1425.3	-963.512	-850.202	-951.607						1606.38	462.16	502.72	537.52		492.999	57.803	-437.787	-538.217		1606.38	1333.32	1399.44	1439.04		492.999	-253.547	-267.497	-247.967
1610.24	-1150	-859	-536	-183		495.426	-1375.33	-989.044	-835.654	-945.904						1608.31	477.12	518.48	553.36		494.213	85.655	-433.838	-493.838		1608.31	1365.72	1433.52	1472.16		494.213	-212.245	-228.975	-201.425
1612.17	-1210	-903	-573	-208		496.639	-1383.89	-919.036	-821.086	-862.872						1610.24	490.56	533.6	568		495.426	75.776	-433.709	-511.309		1610.24	1397.76	1467.36	1506.48		495.426	-174.594	-191.804	-223.764
1614.1	-1270	-958	-618	-250		497.851	-1526.84	-888.071	-841.721	-947.061						1612.17	505.84	549.68	584.56		496.639	80.857	-393.141	-495.261		1612.17	1434.12	1504.8	1546.44		496.639	-188.113	-170.423	-178.573
1616.03	-1320	-997	-655	-287		499.064	-1468.44	-946.133	-837.883	-996.669						1614.1	517.28	561.76	596.96		497.851	87.737	-395.023	-502.113		1614.1	1467.12	1538.28	1578		497.851	-162.393	-146.333	-153.023
1617.95	-1330	-1010	-671	-297		500.276	-1473.98	-891.638	-855.188	-911.248						1616.03	525.84	571.12	604.64		499.064	114.519	-419.624	-498.004		1616.03	1498.2	1570.32	1604.76		499.064	-101.401	-144.691	-108.741
1619.88	-1340	-1020	-689	-308		501.487	-1452.12	-937.676	-872.466	-860.01						1617.95	543.28	587.44	622.56		500.276	105.609	-330.046	-471.756		1617.95	1543.2	1619.16	1658.4		500.276	-93.131	-36.311	-98.321
1621.81	-1360	-1040	-711	-330		502.699	-1434.58	-975.95	-870.71	-916.48						1619.88	562.08	605.04	643.2		501.487	98.109	-351.878	-466.378		1619.88	1591.8	1670.76	1717.08		501.487	-57.761	-66.241	-65.361
1623.74	-1350	-1050	-719	-346		503.911	-1439.38	-888.805	-806.585	-907.39						1621.81	574.56	617.92	655.12		502.699	110.19	-347.71	-425.01		1621.81	1634.28	1715.04	1761		502.699	-54.84	5.1	-10.52
1625.67	-1340	-1050	-722	-355		505.122	-1462.6	-986.233	-821.163	-876.852						1623.74	587.68	630.96	665.92		503.911	138.97	-360.772	-471.952		1623.74	1676.16	1760.76	1808.28		503.911	37.49	32.81	-9.6
1627.6	-1310	-1030	-718	-356		506.333	-1436.75	-953.33	-796.03	-862.634						1625.67	603.84	645.92	680.96		505.122	127.42	-346.645	-437.245		1625.67	1720.8	1810.56	1863.36		505.122	65.91	32.17	-13.81
1629.52	-1280	-1010	-708	-353		507.544	-1424	-906.568	-815.038	-887.036						1627.6	618.72	659.44	695.6		506.333	178.57	-264.987	-380.957		1627.6	1766.16	1860.48	1915.44		506.333	55.1	84.27	-2.09
1631.45	-1250	-992	-702	-354		508.755	-1433.95	-869.465	-786.765	-823.777						1629.52	631.6	671.76	708.64		507.544	213.37	-284.539	-368.709		1629.52	1809	1908.24	1967.28		507.544	109.73	121.24	7.36
1633.38	-1230	-969	-684	-351		509.965	-1419.31	-819.166	-802.236	-836.462						1631.45	644.32	684.88	720.96		508.755	216.869	-274.282	-316.492		1631.45	1849.44	1954.44	2016.6		508.755	149.799	119.459	47.669
1635.31	-1170	-905	-631	-318		511.175	-1395.93	-758.916	-717.266	-778.826						1633.38	653.84	695.6	728.96		509.965	227.839	-226.114	-328.224		1633.38	1885.56	1994.4	2050.2		509.965	177.399	150.799	96.019
1637.24	-1100	-854	-589	-289		512.384	-1371.3	-841.479	-712.019	-770.792						1635.31	664.72	707.36	738.32		511.175	236.108	-186.057	-281.307		1635.31	1923.96	2035.44	2087.04		511.175	187.198	134.308	78.848
1639.17	-1070	-834	-575	-277		513.594	-1287.58	-748.179	-629.609	-660.477						1637.24	677.68	719.12	751.68		512.384	259.646	-228.521	-249.421		1637.24	1960.56	2076.96	2137.56		512.384	177.816	218.736	108.746
1641.1	-1030	-805	-553	-257		514.804	-1250.86	-745.679	-673.099	-660.541						1639.17	687.76	727.12	762		513.594	279.765	-176.953	-231.063		1639.17	1990.2	2112.24	2180.04		513.594	218.445	199.355	120.695
1643.02	-993	-772	-525	-234		516.013	-1272.35	-799.042	-622.002	-707.227						1641.1	696.56	734.56	769.6		514.804	277.845	-144.506	-211.806		1641.1	2016.84	2142.84	2214.24		514.804	246.785	220.655	179.285
1644.95	-973	-747	-504	-221		517.223	-1303.57	-718.182	-605.102	-666.902						1643.02	703.68	741.84	775.04		516.013	325.913	-121.489	-172.979		1643.02	2039.76	2167.2	2239.68		516.013	298.323	195.713	163.023
1646.88	-906	-676	-443	-174		518.432	-1209.82	-619.225	-518.325	-531.718						1644.95	705.28	745.12	775.6		517.223	349.642	-82.412	-171.512		1644.95	2055.72	2182.56	2247.72		517.223	307.992	199.552	135.212
1648.81	-855	-637	-409	-140		519.641	-1179.62	-654.958	-484.778	-583.495						1646.88	711.04	750.72	780.24		518.432	376.161	-100.546	-136.846		1646.88	2073.72	2203.68	2264.52		518.432	307.201	242.661	162.351
1650.74	-879	-654	-421	-151		520.85	-1261.64	-707.061	-507.991	-685.681						1648.81	717.84	755.44	786.48		519.641	362.209	-77.549	-136.099		1648.81	2088.12	2222.76	2291.28		519.641	315.569	241.519	166.959
1652.67	-846	-599	-368	-116		522.058	-1308.89	-786.847	-637.447	-671.57						1650.74	713.2	751.04	781.2		520.85	334.038	-81.182	-100.752		1650.74	2088	2219.64	2286.6		520.85	317.358	238.658	152.408
1654.59	-773	-547	-317	-73.9		523.265	-1383.59	-816.505	-695.975	-724.691						1652.67	708.48	748.32	773.76		522.058	358.096	-55.056	-56.716		1652.67	2087.4	2215.56	2271.48		522.058	325.726	233.406	91.796
1656.52	-754	-553	-327	-73.6		524.474	-1416.46	-942.178	-757.908	-722.887						1654.59	711.2	749.84	776.4		523.265	370.823	-11.31	-31.3		1654.59	2090.16	2223.36	2289.36		523.265	289.653	220.833	97.813
1658.45	-742	-547	-330	-72.8		525.682	-1372.93	-888.783	-698.593	-778.996						1656.52	713.36	749.12	780.32		524.474	333.881	-31.904	-19.354		1656.52	2090.28	2227.68	2307.12		524.474	289.081	195.251	79.891
1660.38	-726	-528	-317	-64.5		526.889	-1431.72	-866.682	-715.142	-749.137						1658.45	710.72	745.12	777.76		525.682	337.239	-59.247	-11.357		1658.45	2083.8	2222.28	2304.24		525.682	262.749	184.369	61.239
1662.31	-711	-513	-301	-55		528.097	-1393.79	-862.477	-731.337	-700.156						1660.38	705.84	739.52	771.36		526.889	400.026	-55.132	14.818		1660.38	2072.76	2212.2	2290.8		526.889	176.126	118.696	11.516
1664.24	-680	-488	-277	-35.9		529.305	-1423.1	-895.473	-739.763	-732.925						1662.31	697.44	731.28	761.52		528.097	370.304	-17.825	31.485		1662.31	2055	2194.08	2269.44		528.097	194.054	103.584	-1.176
1666.16	-654	-465	-262	-18.7		530.51	-1428.09	-837.986	-671.266	-617.7						1664.24	690.48	724.08	753.36		529.305	343.682	-36.259	18.581		1664.24	2037.6	2175.12	2253.48		529.305	141.102	77.332	-6.868
1668.09	-628	-434	-236	-0.41		531.717	-1359.99	-836.855	-740.745	-598.422						1666.16	685.68	719.36	748.08		530.51	347.978	-50.034	47.516		1666.16	2026.32	2161.68	2240.76		530.51	142.148	26.258	-34.182
1670.02	-595	-398	-200	19.1		532.924	-1344.64	-764.713	-694.143	-583.103						1668.09	675.92	711.44	738		531.717	307.055	-48.009	18.631		1668.09	2007.24	2140.8	2212.32		531.717	90.285	-29.785	-67.955
1671.95	-579	-387	-189	27.4		534.131	-1395.02	-783.451	-696.831	-587.724						1670.02	663.28	698.88	724.56		532.924	296.262	-78.143	11.747		1670.02	1977.6	2109.84	2179.56		532.924	38.642	-38.878	-99.488
1673.88	-561	-368	-176	41		535.336	-1357.18	-810.415	-654.485	-604.079						1671.95	653.2	687.12	714.48		534.131	262.759	-104.467	-9.767		1671.95	1953	2083.32	2156.04		534.131	18.829	-64.721	-112.271
1675.81	-527	-341	-155	58.1		536.542	-1320.85	-798.956	-626.576	-595.633						1673.88	642.56	675.92	702.8		535.336	290.605	-155.522	-21.262		1673.88	1928.64	2057.04	2125.92		535.336	-47.805	-110.075	-163.495
1677.74	-494	-320	-139	71.6		537.749	-1381.82	-766.534	-675.574	-558.014						1675.81	629.28	662	688.16		536.542	260.961	-151.207	-63.947		1675.81	1896.12	2023.2	2091.96		536.542	-72.109	-132.869	-189.839
1679.66	-462	-291	-116	89.5		538.954	-1366.97	-807.268	-684.668	-499.139						1677.74	618.96	650.64	677.92		537.749	232.358	-176.351	-113.461		1677.74	1868.04	1994.64	2067.24		537.749	-109.272	-111.252	-176.962
1681.59	-438	-262	-88.5	110		540.159	-1293.03	-798.881	-708.441	-543.285						1679.66	609.44	640.72	668.24		538.954	201.024	-213.217	-103.987		1679.66	1842.24	1967.16	2038.56		538.954	-126.666	-171.386	-214.446
1683.52	-401	-216	-45.8	142		541.364	-1334.14	-760.185	-662.385	-527.23						1681.59	596.32	628.8	654.56		540.159	187.84	-222.152	-156.492		1681.59	1813.8	1933.68	1998.72		540.159	-153.33	-183.17	-246.78
1685.45	-355	-180	-13.9	166		542.57	-1401.42	-721.976	-698.676	-469.374						1683.52	579.2	614	636.64		541.364	162.986	-264.427	-213.327		1683.52	1779.84	1894.2	1950.6		541.364	-161.564	-219.384	-247.554
1687.38	-326	-170	-8.35	175		543.775	-1330.91	-780.089	-700.129	-527.069						1685.45	561.52	594.96	617.92		542.57	145.582	-260.712	-227.052		1685.45	1735.08	1848.84	1908.6		542.57	-184.278	-236.438	-245.398
1689.31	-303	-152	5.98	188		544.978	-1340.36	-723.428	-723.138	-425.9						1687.38	551.68	581.92	607.76		543.775	143.798	-305.087	-273.807		1687.38	1704.6	1818.96	1884.84		543.775	-196.262	-236.012	-250.092
1691.23	-278	-135	22.3	200		546.183	-1302.45	-679.212	-705.312	-518.745						1689.31	539.68	569.36	595.52		544.978	127.892	-301.453	-300.543		1689.31	1673.88	1786.68	1851.48		544.978	-214.238	-259.748	-279.778
1693.16	-278	-135	24.2	201		547.388	-1359.63	-778.616	-727.616	-474.221						1691.23	526	556.08	582.32		546.183	129.038	-342.008	-332.748		1691.23	1638.96	1749.72	1815		546.183	-248.032	-235.282	-297.802
1695.09	-252	-101	51.4	219		548.591	-1317.27	-710.065	-727.635	-414.291						1693.16	512.56	543.68	568.72		547.388	119.834	-350.854	-344.704		1693.16	1609.44	1715.88	1777.44		547.388	-246.406	-252.576	-289.656
1697.02	-212	-67.1	76.1	240		549.795	-1321.76	-727.221	-699.011	-421.559						1695.09	495.28	527.44	549.76		548.591	112.408	-334.87	-349.53		1695.09	1571.16	1672.8	1727.16		548.591	-243.032	-266.382	-283.932
1698.95	-202	-52.4	87.2	248		550.998	-1358.58	-697.99	-773.18	-481.779						1697.02	481.44	513.44	535.76		549.795	89.754	-336.875	-399.295		1697.02	1536.6	1636.44	1688.04		549.795	-268.016	-288.246	-294.116
1700.88	-173	-19.3	123	275		552.201	-1296.13	-751.429	-728.169	-466.859						1698.95	468	500.8	521.84		550.998	68.078	-348.112	-425.382		1698.95	1507.08	1604.64	1647.36		550.998	-292.222	-283.692	-300.022
1702.81	-138	3.06	145	298		553.405	-1284.18	-727.345	-717.835	-485.257						1700.88	454	486.8	506.64		552.201	91.652	-376.868	-415.298		1700.88	1470.84	1567.56	1607.88		552.201	-301.598	-296.368	-321.968
1704.73	-118	19.8	155	309		554.607	-1261.74	-693.787	-698.687	-429.14						1702.81	448.4	479.12	501.76		553.405	79.187	-344.334	-412.524		1702.81	1448.64	1545.84	1594.08		553.405	-288.343	-284.233	-308.973
1706.66	-101	36.5	166	317		555.81	-1217.09	-684.116	-628.906	-443.78						1704.73	439.6	469.68	493.44		554.607	109.021	-383.39	-416.38		1704.73	1424.76	1519.8	1569.6		554.607	-276.209	-332.929	-328.679
1708.59	-90.4	40.8	170	323		557.013	-1276.37	-647.585	-666.845	-425.82						1706.66	425.68	456.24	479.76		555.81	83.326	-386.276	-443.536		1706.66	1389.24	1483.32	1535.52		555.81	-275.504	-310.774	-353.714
1710.52	-83.2	47.2	179	329		558.215	-1285.29	-690.426	-649.446	-408.922						1708.59	415.44	445.2	469.76		557.013	106.31	-374.212	-441.292		1708.59	1361.04	1454.4	1509.6		557.013	-281.27	-322.86	-343.52
1712.45	-75.3	58.7	189	334		559.418	-1220.1	-639.005	-616.145	-374.183						1710.52	405.84	434.8	460.16		558.215	83.044	-376.299	-421.029		1710.52	1337.16	1426.92	1481.28		558.215	-314.826	-330.156	-327.986
1714.38	-72.2	68.6	197	343		560.619	-1207.61	-616.42	-633.22	-386.127						1712.45	396.64	426.4	451.36		559.418	98.738	-386.595	-432.155		1712.45	1314.12	1400.76	1452.72		559.418	-305.422	-337.232	-349.572
1716.3	-55.1	92.9	223	364		561.821	-1240.58	-663.551	-569.881	-405.17						1714.38	387.6	418.8	442.16		560.619	69.451	-397.882	-432.492		1714.38	1291.92	1376.76	1422.84		560.619	-325.009	-334.739	-358.309
1718.23	-39.9	106	235	375		563.022	-1209.15	-663.876	-690.516	-378.504						1716.3	376.88	408.56	430.32		561.821	65.865	-402.199	-465.289		1716.3	1267.56	1349.88	1388.88		561.821	-344.085	-339.245	-353.485
1720.16	-44.8	92	219	368		564.224	-1172.63	-656.117	-645.267	-390.557						1718.23	364.4	395.28	417.6		563.022	77.158	-438.666	-494.136		1718.23	1237.92	1318.68	1358.76		563.022	-337.652	-331.642	-348.922
1722.09	-48.1	85.1	213	368		565.424	-1240.93	-629.414	-564.434	-371.804						1720.16	355.68	385.2	409.12		564.224	83.732	-446.153	-485.253		1720.16	1212.72	1294.08	1341.48		564.224	-317.858	-341.448	-346.628
1724.02	-40.5	89.5	221	372		566.626	-1233.95	-609.306	-530.386	-308.646						1722.09	350.8	379.52	403.84		565.424	103.054	-439.92	-484.84		1722.09	1194.96	1277.28	1326.72		565.424	-345.586	-350.986	-369.866
1725.95	-37.8	86.6	223	371		567.826	-1236.19	-571.763	-596.063	-383.193						1724.02	343.84	372.56	396.56		566.626	59.308	-429.807	-488.787		1724.02	1175.16	1257	1306.08		566.626	-358.582	-355.772	-373.392
1727.87	-35.5	94.1	228	374		569.027	-1200.29	-570.767	-550.017	-388.558						1725.95	336.4	364.88	388.72		567.826	64.721	-404.925	-495.625		1725.95	1156.2	1236.12	1287		567.826	-353.279	-359.319	-334.799
1729.8	-25.2	112	241	386		570.226	-1176.03	-595.617	-570.867	-388.857						1727.87	331.12	360.16	383.52		569.027	67.544	-383.632	-487.162		1727.87	1141.44	1220.52	1269.12		569.027	-350.066	-368.166	-353.806
1731.73	-40.8	103	236	380		571.427	-1225.4	-601.581	-582.301	-390.682						1729.8	327.2	357.52	380.4		570.226	80.845	-381.65	-477.81		1729.8	1129.68	1208.16	1253.52		570.226	-367.025	-361.815	-371.825
1733.66	-53.7	102	235	375		572.626	-1165.51	-598.331	-566.671	-384.751						1731.73	318.8	350.48	372.08		571.427	55.768	-428.267	-503.257		1731.73	1113.84	1188.6	1229.04		571.427	-361.212	-349.282	-382.482
1735.59	-31.4	118	250	387		573.827	-1128.62	-600.875	-590.255	-347.686						1733.66	306.24	338.96	358.64		572.626	74.96	-466.615	-508.975		1733.66	1088.88	1160.88	1195.08		572.626	-358.41	-368.72	-353.38
1737.52	-11.1	130	258	401		575.026	-1104.95	-572.305	-601.365	-339.075						1735.59	301.12	332.64	354.16		573.827	83.813	-475.692	-502.342		1735.59	1072.92	1146.36	1186.32		573.827	-349.327	-346.007	-334.217
1739.45	-3.14	141	265	412		576.226	-1144.14	-560.792	-545.222	-410.902						1737.52	302.4	332.24	355.44		575.026	60.815	-447.49	-524.47		1737.52	1070.16	1143.48	1187.64		575.026	-340.765	-334.005	-350.445
1741.37	15.2	152	276	423		577.424	-1193.58	-563.014	-557.284	-361.824						1739.45	299.76	329.36	351.44		576.226	63.457	-450.598	-537.288		1739.45	1061.4	1132.92	1174.2		576.226	-323.733	-321.803	-340.383
1743.3	26.7	155	280	424		578.624	-1141.8	-505.921	-470.421	-364.561						1741.37	296.8	326.8	349.12		577.424	81.048	-412.126	-500.416		1741.37	1052.16	1123.68	1165.92		577.424	-342.312	-318.692	-337.052
1745.23	30.6	162	287	429		579.822	-1122.55	-566.554	-462.694	-376.542						1743.3	295.28	325.6	349.28		578.624	75.441	-418.984	-540.014		1743.3	1046.64	1118.04	1162.08		578.624	-334.529	-345.039	-308.989
1747.16	36.6	175	297	437		581.02	-1107.15	-575.546	-476.746	-361.104						1745.23	293.44	323.12	346.64		579.822	98.922	-434.013	-500.763		1745.23	1039.8	1109.04	1151.64		579.822	-336.408	-342.148	-312.188
1749.09	39.7	182	303	440		582.219	-1162.65	-567.966	-520.796	-374.803						1747.16	291.44	320.48	343.76		581.02	83.733	-449.571	-528.211		1747.16	1032.84	1101	1139.88		581.02	-329.257	-324.487	-333.377
1751.02	46	182	310	442		583.416	-1222.74	-582.671	-530.281	-426.347						1749.09	288.24	318.32	342.08		582.219	67.545	-475.519	-513.179		1749.09	1025.64	1093.2	1128.48		582.219	-307.915	-296.005	-308.115
1752.94	50.7	176	306	440		584.615	-1181.74	-618.71	-473.57	-423.886						1751.02	283.2	314	338.4		583.416	76.465	-427.368	-515.168		1751.02	1014	1080.6	1117.08		583.416	-306.495	-285.375	-293.795
1754.87	50.7	175	301	440		585.812	-1172.09	-596.655	-556.655	-388.35						1752.94	278.88	308.96	334.64		584.615	71.327	-431.586	-519.686		1752.94	1002.48	1069.68	1110		584.615	-293.693	-311.803	-298.763
1756.8	57	183	307	446		587.009	-1134.93	-549.67	-535.16	-378.664						1754.87	277.12	307.2	333.84		585.812	118.707	-439.355	-539.925		1754.87	998.04	1065.36	1105.8		585.812	-290.503	-282.713	-291.723
1758.73	60.9	183	305	449		588.207	-1110.39	-569.963	-508.253	-408.966						1756.8	275.52	306	333.04		587.009	99.047	-406.644	-526.744		1756.8	993.6	1059.72	1098.96		587.009	-261.953	-250.773	-272.093
1760.66	62.4	184	306	451		589.404	-1111.12	-604.218	-492.468	-411.519						1758.73	273.36	303.6	331.6		588.207	93.008	-407.343	-514.603		1758.73	986.52	1050.96	1091.16		588.207	-268.442	-272.442	-252.612
1762.59	66	190	312	454		590.6	-1135.96	-542.736	-486.256	-387.236						1760.66	270.8	302.16	330.16		589.404	84.079	-390.692	-504.562		1760.66	980.4	1043.04	1080.96		589.404	-271.741	-277.181	-266.441
1764.51	59.1	184	306	448		591.798	-1160.62	-568.638	-487.778	-379.157						1762.59	267.52	300.08	328.56		590.6	99.809	-393.762	-484.852		1762.59	972.96	1036.08	1072.2		590.6	-248.612	-241.212	-282.392
1766.44	53.8	182	303	443		592.994	-1145.01	-612.606	-488.796	-418.823						1764.51	266.24	298.4	328.88		591.798	97.14	-394.9	-499.62		1764.51	968.52	1032.12	1069.44		591.798	-264.86	-256.44	-249
1768.37	57.8	193	309	443		594.19	-1124.91	-527.563	-497.133	-478.349						1766.44	267.2	299.68	330.32		592.994	131.409	-391.3	-470.82		1766.44	968.16	1030.32	1065.84		592.994	-219.761	-240.861	-222.131
1770.3	52.1	194	312	440		595.387	-1104.41	-511.408	-470.688	-465.393						1768.37	268	301.68	331.92		594.19	113.309	-402.659	-465.389		1768.37	967.08	1028.16	1061.4		594.19	-214.871	-220.781	-218.401
1772.23	47.6	192	312	438		596.582	-1096.38	-516.309	-420.809	-451.381						1770.3	264.64	299.52	329.84		595.387	134.509	-402.618	-488.288		1770.3	959.88	1020.48	1050		595.387	-203.291	-227.441	-204.091
1774.16	59.1	191	313	444		597.777	-1071.73	-505.509	-461.019	-406.49						1772.23	259.36	295.36	325.44		596.582	146.448	-430.408	-480.168		1772.23	948.12	1008.84	1035.96		596.582	-210.372	-208.292	-213.532
1776.09	65.1	187	310	446		598.972	-1046.92	-491.009	-504.219	-447.908						1774.16	260.48	296.72	328		597.777	129.507	-424.178	-502.868		1774.16	945.12	1006.2	1038.48		597.777	-184.753	-182.333	-230.313
1778.01	62.6	185	309	441		600.169	-1057.03	-440.025	-503.265	-428.772						1776.09	264.16	300.8	333.28		598.972	128.036	-386.928	-501.968		1776.09	947.88	1009.44	1044.84		598.972	-173.944	-195.654	-201.864
1779.94	64.5	187	311	442		601.363	-1063.29	-483.668	-466.398	-443.143						1778.01	264.72	301.84	334.8		600.169	137.107	-391.497	-481.797		1778.01	946.8	1008	1042.08		600.169	-175.263	-199.183	-205.903
1781.87	61.6	184	306	442		602.558	-1068.77	-417.778	-407.738	-499.641						1779.94	265.04	302.56	335.84		601.363	145.725	-370.948	-484.338		1779.94	944.28	1003.8	1038.84		601.363	-200.855	-185.285	-225.155
1783.8	57.6	184	304	440		603.752	-1057.2	-342.911	-398.051	-509.052						1781.87	265.84	304	337.44		602.558	159.924	-360.898	-455.738		1781.87	941.64	1000.44	1037.88		602.558	-199.496	-192.256	-252.596
1785.73	58.3	181	306	438		604.948	-1101.69	-370.899	-371.849	-518.928						1783.8	267.68	306.32	339.52		603.752	132.392	-334.628	-489.988		1783.8	941.76	1000.68	1037.88		603.752	-211.568	-232.938	-234.618
1787.66	60.2	176	305	437		606.142	-1047.95	-436.352	-406.162	-463.949						1785.73	268.32	306.88	339.84		604.948	143.452	-352.508	-516.418		1785.73	939.36	997.8	1033.8		604.948	-196.158	-234.158	-223.488
1789.58	61.7	180	306	437		607.335	-962.738	-469.178	-436.798	-520.312						1787.66	268.48	306.96	339.52		606.142	127.63	-391.118	-488.008		1787.66	935.64	993	1029.72		606.142	-207.81	-248.14	-252.93
1791.51	62.5	184	308	437		608.529	-972.521	-477.781	-425.091	-549.052						1789.58	270.32	310.16	340.72		607.335	127.568	-379.919	-478.109		1789.58	937.44	993.36	1027.68		607.335	-255.002	-291.392	-283.482
1793.44	69.2	184	310	440		609.722	-1010.52	-440.306	-478.736	-547.725						1791.51	269.68	310.56	339.12		608.529	154.236	-388.489	-480.249		1791.51	934.8	990.24	1019.52		608.529	-237.274	-303.134	-312.024
1795.37	77.1	188	313	443		610.915	-1007.3	-403.362	-481.412	-570.278						1793.44	268.4	308.32	336.96		609.722	168.344	-358.19	-444.99		1793.44	928.44	985.08	1016.04		609.722	-236.176	-265.526	-300.876
1797.3	75	190	311	449		612.11	-996.362	-474.092	-435.842	-583.586						1795.37	270.64	309.44	338.16		610.915	118.882	-359.411	-448.801		1795.37	928.32	986.16	1020.6		610.915	-298.778	-248.138	-289.178
1799.23	74.2	183	313	448		613.303	-1010.16	-419.488	-432.408	-570.759						1797.3	272.08	310.48	338.16		612.11	129.801	-377.161	-452.041		1797.3	926.88	985.56	1018.92		612.11	-294.499	-270.379	-287.779
1801.16	76.5	192	317	447		614.495	-1021.06	-357.627	-435.897	-581.215						1799.23	273.44	311.36	337.28		613.303	113.918	-383.522	-464.532		1799.23	925.56	984.24	1015.68		613.303	-294.732	-280.072	-307.962
1803.08	76.4	185	316	450		615.688	-995.372	-344.502	-423.232	-575.418						1801.16	275.2	311.92	336.8		614.495	119.185	-402.214	-481.034		1801.16	926.4	983.64	1015.08		614.495	-305.965	-324.915	-310.485
1805.01	76.8	187	316	451		616.88	-992.341	-406.271	-450.331	-547.483						1803.08	275.36	310.72	335.44		615.688	131.923	-377.345	-474.795		1803.08	925.08	980.4	1013.04		615.688	-297.097	-342.867	-312.967
1806.94	81.1	195	320	452		618.072	-994.909	-428.359	-439.829	-560.498						1805.01	275.84	310.08	333.84		616.88	118.29	-355.666	-446.776		1805.01	924.24	979.08	1012.8		616.88	-306.68	-328.17	-315.11
1808.87	89.8	192	322	451		619.264	-964.128	-413.428	-411.568	-591.253						1806.94	277.68	310.4	332.72		618.072	137.047	-388.447	-451.897		1806.94	924.6	979.92	1013.76		618.072	-323.243	-355.703	-359.043
1810.8	86.9	198	319	452		620.456	-984.416	-422.296	-383.556	-629.848						1808.87	279.04	311.12	331.6		619.264	139.284	-435.189	-444.309		1808.87	925.68	980.16	1012.92		619.264	-333.016	-359.236	-346.436
1812.73	86.5	196	318	453		621.648	-1014.59	-377.764	-431.304	-616.374						1810.8	278.96	310.88	329.28		620.456	122.321	-423.04	-437.04		1810.8	926.04	979.56	1011.72		620.456	-321.549	-325.859	-324.769
1814.65	90.8	200	325	454		622.84	-961.343	-304.993	-412.563	-630.569						1812.73	277.84	308.32	325.68		621.648	119.698	-417.922	-485.872		1812.73	923.28	976.8	1010.64		621.648	-307.852	-324.872	-344.412
1816.58	90.3	197	324	458		624.031	-954.874	-371.594	-441.584	-575.316						1814.65	277.6	306.24	322.96		622.84	124.905	-399.083	-487.873		1814.65	922.32	975.12	1010.52		622.84	-327.165	-337.865	-337.155
1818.51	91.4	202	323	457		625.222	-930.535	-405.815	-479.695	-564.954						1816.58	278.48	305.6	321.28		624.031	140.301	-387.375	-500.765		1816.58	925.2	977.4	1011.6		624.031	-340.429	-364.339	-340.619
1820.44	91	201	322	460		626.413	-926.356	-389.016	-417.326	-586.281						1818.51	278.72	303.84	318.96		625.222	148.548	-419.027	-482.247		1818.51	926.52	978.84	1011.48		625.222	-327.482	-358.092	-341.742
1822.37	95.3	198	317	455		627.603	-955.7	-358.52	-474.53	-595.321						1820.44	278.56	301.76	316		626.413	150.084	-397.489	-507.189		1820.44	926.4	978.12	1011		626.413	-328.396	-336.876	-355.186
1824.3	96.4	203	322	460		628.793	-883.644	-427.854	-539.724	-606.561						1822.37	279.52	301.6	314.08		627.603	117.99	-382.661	-517.131		1822.37	929.64	980.76	1012.44		627.603	-319.47	-321.92	-346.44
1826.22	99.1	202	319	464		629.984	-874.145	-410.805	-439.995	-584.458						1824.3	279.6	300.88	311.92		628.793	128.205	-373.693	-531.543		1824.3	934.2	984.6	1013.88		628.793	-327.415	-349.135	-350.055
1828.15	102	201	320	462		631.174	-886.079	-407.169	-398.159	-516.198						1826.22	278.32	298.56	308.32		629.984	136.161	-372.575	-516.705		1826.22	935.76	985.8	1014.48		629.984	-323.939	-331.459	-377.099
1830.08	101	209	319	461		632.363	-874.555	-431.695	-376.285	-525.11						1828.15	277.28	296	304.32		631.174	142.537	-405.218	-520.448		1828.15	936.84	986.52	1013.64		631.174	-311.603	-314.313	-341.533
1832.01	99.3	208	321	461		633.553	-877.299	-416.849	-358.879	-622.51						1830.08	275.76	292.8	300		632.363	158.192	-402.021	-520.851		1830.08	937.68	986.28	1013.04		632.363	-306.728	-319.398	-333.078
1833.94	106	205	318	462		634.743	-890.433	-431.183	-408.383	-652.43						1832.01	274.24	289.36	296.16		633.553	137.248	-387.213	-518.593		1832.01	938.4	986.28	1015.8		633.553	-325.832	-343.332	-351.402
1835.87	102	212	321	463		635.932	-879.749	-379.479	-416.149	-631.212						1833.94	273.52	286.88	293.68		634.743	124.253	-409.435	-530.275		1833.94	941.88	989.16	1019.52		634.743	-327.337	-341.747	-335.097
1837.8	101	211	320	468		637.121	-931.116	-307.916	-414.906	-586.134						1835.87	272.08	284.4	291.36		635.932	154.878	-409.738	-525.618		1835.87	945.72	992.04	1021.92		635.932	-332.362	-330.602	-340.652
1839.72	107	208	321	461		638.31	-967.562	-338.532	-328.842	-593.206						1837.8	269.12	281.04	287.68		637.121	178.733	-387.581	-514.411		1837.8	946.32	993	1023.24		637.121	-335.107	-358.597	-327.787
1841.65	110	213	320	468		639.498	-957.031	-383.021	-321.361	-672.9						1839.72	266.48	277.84	284.24		638.31	150.318	-388.654	-503.744		1839.72	948.24	994.8	1024.56		638.31	-317.912	-377.372	-338.792
1843.58	106	214	321	467		640.687	-945.628	-421.148	-372.348	-679.592						1841.65	265.2	276.4	282.16		639.498	131.172	-400.577	-503.187		1841.65	955.32	999.6	1025.4		639.498	-333.698	-348.968	-340.738
1845.51	110	214	322	464		641.875	-923.127	-461.857	-372.827	-645.547						1843.58	262.64	274.08	278.32		640.687	132.707	-422.48	-522.57		1843.58	960.12	1003.2	1023.72		640.687	-346.453	-348.263	-348.933
1847.44	112	215	319	468		643.062	-945.558	-442.018	-351.698	-741.573						1845.51	258.88	269.36	273.44		641.875	98.712	-424.633	-532.613		1845.51	959.76	1002.6	1024.08		641.875	-369.038	-371.878	-359.408
1849.37	108	214	320	462		644.25	-908.588	-395.118	-325.168	-737.388						1847.44	256.32	265.6	271.2		643.062	97.585	-396.137	-532.017		1847.44	962.52	1003.92	1028.52		643.062	-356.935	-364.085	-362.285
1851.29	109	217	326	470		645.438	-932.267	-420.527	-341.167	-729.282						1849.37	253.12	262.24	269.68		644.25	140.79	-396.21	-538.69		1849.37	966.84	1006.56	1031.64		644.25	-359.36	-365.13	-349.4
1853.22	113	212	319	465		646.625	-934.149	-429.029	-346.909	-737.089						1851.29	249.52	259.44	267.36		645.438	136.204	-393.824	-509.294		1851.29	970.8	1009.08	1034.28		645.438	-330.806	-354.796	-353.796
1855.15	111	219	324	470		647.813	-920.678	-434.968	-423.458	-749.603						1853.22	246.24	256.48	264.4		646.625	87.507	-393.078	-517.438		1853.22	975.24	1011.96	1036.92		646.625	-293.233	-340.323	-360.023
1857.08	109	214	323	471		649	-908.73	-357.27	-409.35	-725.2						1855.15	242.96	253.12	261.92		647.813	113.572	-401.251	-518.731		1855.15	978.72	1014.96	1038.84		647.813	-303.328	-377.558	-340.818
1859.01	110	219	320	474		650.187	-895.421	-350.581	-349.331	-651.426						1857.08	240	250.96	260.4		649	142.795	-400.435	-516.395		1857.08	983.76	1019.04	1041.72		649	-317.505	-385.805	-329.605
1860.94	109	217	325	471		651.374	-898.373	-372.223	-404.923	-649.663						1859.01	237.6	249.2	259.04		650.187	147.129	-405.259	-546.789		1859.01	990.24	1024.44	1045.2		650.187	-329.041	-355.131	-324.981
1862.86	114	218	324	472		652.559	-870.98	-338.25	-415.5	-666.284						1860.94	234.48	246.64	257.6		651.374	152.862	-419.802	-548.502		1860.94	995.04	1028.76	1048.08		651.374	-330.588	-346.548	-338.348
1864.79	112	221	321	471		653.745	-847.895	-378.915	-427.095	-601.553						1862.86	230.72	244.48	255.84		652.559	149.885	-417.437	-523.467		1862.86	998.76	1032.12	1050.12		652.559	-323.345	-343.725	-358.805
1866.72	116	220	326	472		654.932	-892.527	-411.077	-442.587	-649.349						1864.79	229.28	243.76	254.8		653.745	136.188	-400.801	-494.091		1864.79	1005.24	1038	1053.96		653.745	-313.462	-332.842	-364.862
1868.65	111	221	328	474		656.118	-922.411	-367.371	-358.501	-680.958						1866.72	228.72	243.04	254.72		654.932	120.261	-413.515	-503.655		1866.72	1012.8	1045.2	1056.84		654.932	-319.829	-325.269	-338.699
1870.58	113	224	324	473		657.304	-934.276	-322.686	-354.966	-615.797						1868.65	225.76	241.12	253.76		656.118	138.964	-398.179	-517.219		1868.65	1017.48	1049.64	1057.8		656.118	-308.316	-335.996	-332.176
1872.51	111	223	328	472		658.489	-906.123	-330.083	-376.523	-594.898						1870.58	222.16	239.12	251.68		657.304	145.377	-392.984	-503.874		1870.58	1021.08	1053.24	1062.48		657.304	-315.303	-325.813	-332.843
1874.44	111	224	329	470		659.674	-819.41	-338.04	-386.35	-650.699						1872.51	219.6	237.6	250.56		658.489	130.979	-389.958	-498.188		1872.51	1025.52	1058.16	1069.56		658.489	-332.661	-310.591	-322.881
1876.36	114	223	328	476		660.859	-866.157	-300.987	-407.307	-614.181						1874.44	217.36	236	250		659.674	173.962	-390.673	-513.463		1874.44	1029.24	1062.96	1073.76		659.674	-309.288	-328.328	-313.458
1878.29	110	224	329	471		662.044	-906.304	-246.494	-366.744	-588.332						1876.36	215.84	234.88	249.44		660.859	179.874	-379.128	-504.468		1876.36	1033.56	1068.24	1077.72		660.859	-306.426	-333.006	-309.766
1880.22	111	223	328	472		663.229	-889.621	-259.771	-319.581	-607.773						1878.29	214.88	234.48	249.2		662.044	153.596	-363.083	-506.663		1878.29	1037.88	1074.24	1083.48		662.044	-323.064	-338.874	-297.004
1882.15	115	227	333	475		664.412	-853.164	-280.194	-297.694	-610.339						1880.22	213.92	234.24	249.04		663.229	149.528	-367.667	-504.697		1880.22	1041.12	1080.6	1089.24		663.229	-336.312	-321.502	-302.602
1884.08	113	222	335	474		665.597	-826.071	-301.521	-333.971	-561.56						1882.15	212.96	234	248.88		664.412	143.639	-386.543	-495.263		1882.15	1044	1086.48	1094.4		664.412	-324.181	-286.421	-294.591
1886.01	114	227	333	471		666.781	-871.481	-338.891	-351.471	-551.003						1884.08	211.68	233.6	248.56		665.597	162.211	-400.918	-489.408		1884.08	1046.16	1090.92	1100.16		665.597	-329.319	-298.979	-310.049
1887.93	115	224	334	474		667.966	-876.188	-308.458	-289.728	-540.684						1886.01	210.88	233.2	248.72		666.781	149.933	-381.843	-468.803		1886.01	1048.32	1096.32	1106.52		666.781	-333.547	-339.977	-360.957
1889.86	113	225	336	476		669.148	-811.263	-250.323	-223.943	-557.812						1887.93	210.88	233.52	249.76		667.966	141.465	-359.998	-505.588		1887.93	1050.24	1103.52	1112.88		667.966	-311.535	-318.795	-344.085
1891.79	117	224	333	475		670.332	-800.083	-253.723	-259.163	-594.466						1889.86	209.68	232.96	249.12		669.148	150.345	-370.274	-512.344		1889.86	1047.72	1107	1117.92		669.148	-311.715	-288.045	-281.935
1893.72	117	225	332	474		671.516	-825.323	-213.443	-307.533	-516.959						1891.79	208.4	231.84	247.52		670.332	147.177	-388.369	-500.189		1891.79	1043.4	1108.08	1122.84		670.332	-310.833	-271.473	-287.523
1895.65	116	220	337	479		672.698	-798.188	-256.448	-306.508	-490.237						1893.72	208.48	232.32	248.16		671.516	156.369	-380.605	-501.865		1893.72	1041.96	1111.56	1129.2		671.516	-282.091	-296.831	-313.931
1897.58	116	225	334	480		673.881	-821.741	-275.931	-304.141	-533.043						1895.65	207.84	232.24	248.16		672.698	200.499	-367.111	-498.771		1895.65	1038.96	1113	1134.12		672.698	-290.511	-309.031	-304.061
1899.51	117	226	335	479		675.064	-806.433	-221.313	-300.733	-533.529						1897.58	207.28	231.6	247.52		673.881	215.63	-381.316	-509.616		1897.58	1033.8	1112.16	1138.8		673.881	-310.56	-299.6	-307.18
1901.43	118	227	334	482		676.246	-789.798	-238.838	-238.728	-559.577						1899.51	207.68	232.4	248.72		675.064	185.511	-382.822	-506.222		1899.51	1029.96	1112.76	1144.8		675.064	-275.369	-315.899	-312.079
1903.36	114	231	333	479		677.429	-855.171	-232.341	-259.911	-519.212						1901.43	208	232.72	249.52		676.246	184.741	-376.178	-508.998		1901.43	1024.56	1112.52	1148.52		676.246	-271.509	-324.639	-298.299
1905.29	117	228	336	481		678.611	-837.276	-148.736	-289.156	-543.74						1903.36	207.6	231.6	249.12		677.429	178.212	-361.314	-492.164		1903.36	1016.64	1109.4	1149.84		677.429	-266.728	-299.868	-291.068
1907.22	116	229	333	479		679.792	-797.124	-159.344	-324.914	-544.201						1905.29	206.96	231.28	248.72		678.611	159.152	-345.91	-482.79		1905.29	1009.08	1104.48	1149.96		678.611	-255.318	-298.838	-299.098
1909.15	118	230	336	480		680.974	-779.379	-153.859	-285.409	-527.599						1907.22	206.64	231.76	248.4		679.792	173.631	-352.917	-487.807		1907.22	1002.72	1099.92	1148.64		679.792	-290.319	-292.259	-302.279
1911.08	115	229	337	481		682.155	-772.557	-169.107	-221.347	-579.149						1909.15	206.72	231.92	248		680.974	168.862	-384.573	-471.173		1909.15	996	1095.6	1146.96		680.974	-303.238	-302.688	-265.798
1913	118	230	335	481		683.337	-809.672	-150.072	-187.112	-561.927						1911.08	206.96	232.32	248.4		682.155	153.191	-367.34	-460.93		1911.08	989.52	1089.6	1144.68		682.155	-287.049	-299.349	-259.639
1914.93	114	233	336	484		684.518	-793.77	-139.48	-184.64	-486.357						1913	207.92	233.36	249.6		683.337	180.911	-391.946	-469.106		1913	984.84	1082.4	1141.8		683.337	-272.589	-320.569	-307.619
1916.86	119	230	337	483		685.699	-822.978	-96.828	-237.288	-513.718						1914.93	209.52	234.16	250.88		684.518	186.081	-376.883	-497.033		1914.93	981	1077.48	1138.08		684.518	-295.139	-289.219	-314.519
1918.79	113	236	338	486		686.88	-767.516	-51.046	-199.336	-504.618						1916.86	210.32	234.96	251.76		685.699	201.071	-355.969	-493.679		1916.86	976.44	1073.88	1132.56		685.699	-308.939	-327.649	-298.079
1920.72	118	230	339	490		688.06	-758.346	-86.696	-103.406	-433.76						1918.79	209.76	235.12	251.36		686.88	200.69	-386.216	-511.526		1918.79	969.84	1067.64	1126.44		686.88	-281.77	-342.46	-295.57
1922.65	115	234	338	486		689.24	-759.637	-178.247	-150.797	-440.133						1920.72	209.84	235.04	251.2		688.06	209.329	-367.703	-492.673		1920.72	964.32	1060.68	1121.04		688.06	-290.231	-306.991	-291.431
1924.57	115	235	339	492		690.42	-782.937	-122.127	-143.287	-525.945						1922.65	210.24	235.76	252.08		689.24	192.708	-335.9	-475.97		1922.65	960.72	1054.08	1114.8		689.24	-312.242	-298.732	-288.232
1926.5	115	232	341	491		691.6	-763.538	-98.318	-69.738	-510.168						1924.57	209.6	235.2	252		690.42	199.277	-326.797	-473.447		1924.57	954.72	1046.16	1108.08		690.42	-295.173	-298.503	-279.233
1928.43	117	235	339	494		692.779	-793.581	-112.291	-88.671	-500.013						1926.5	209.44	234.4	251.84		691.6	221.766	-351.225	-462.995		1926.5	948.72	1040.4	1101.48		691.6	-278.905	-278.855	-261.995
1930.36	115	234	343	489		693.959	-794.352	-110.692	-135.372	-415.935						1928.43	209.68	235.2	252.32		692.779	193.834	-363.522	-449.572		1928.43	945.24	1036.56	1095.6		692.779	-287.646	-287.026	-234.886
1932.29	119	233	344	494		695.138	-738.425	-121.565	-122.325	-416.6						1930.36	209.76	235.92	252.88		693.959	178.693	-379.549	-469.609		1930.36	942.6	1032	1091.16		693.959	-282.507	-293.117	-285.597
1934.22	117	230	341	493		696.318	-766.396	-135.466	-148.406	-419.703						1932.29	210.24	236.56	253.6		695.138	184.901	-362.637	-497.497		1932.29	940.32	1027.92	1086.36		695.138	-278.919	-277.429	-269.139
1936.15	122	233	346	494		697.496	-787.831	-157.721	-161.501	-451.41						1934.22	210.96	237.84	254.48		696.318	202.52	-363.254	-496.474		1934.22	938.64	1024.44	1081.68		696.318	-254.89	-297.62	-252.08
1938.07	119	234	343	495		698.675	-785.235	-191.355	-93.645	-451.795						1936.15	211.36	237.84	255.36		697.496	217.417	-384.602	-489.212		1936.15	936.48	1020.6	1077.48		697.496	-276.133	-298.443	-266.533
1940	119	233	346	496		699.853	-769.921	-208.651	-147.711	-480.122						1938.07	211.36	237.2	256.08		698.675	191.405	-364.6	-497.47		1938.07	933.84	1016.4	1072.56		698.675	-292.815	-292.945	-299.105
1941.93	122	234	345	494		701.032	-812.774	-174.624	-173.394	-445.097						1940	212.8	238.8	257.68		699.853	183.543	-349.408	-482.828		1940	934.2	1015.8	1069.56		699.853	-282.297	-266.267	-290.267
1943.86	121	242	344	497		702.21	-772.48	-64.26	-134.08	-460.734						1941.93	215.2	241.36	259.84		701.032	212.021	-361.155	-482.295		1941.93	936.24	1017	1067.88		701.032	-263.809	-250.759	-277.659
1945.79	122	239	345	496		703.389	-720.903	-77.993	-146.093	-492.849						1943.86	215.04	241.2	259.68		702.21	210.658	-371.924	-510.804		1943.86	934.32	1013.28	1063.68		702.21	-250.512	-260.822	-240.332
1947.72	122	244	348	497		704.566	-755.462	-47.812	-189.602	-523.988						1945.79	214	240.64	259.44		703.389	247.467	-387.871	-472.181		1945.79	932.16	1008.72	1059.48		703.389	-281.403	-309.313	-239.753
1949.64	124	245	352	496		705.743	-722.27	-96.37	-206.94	-532.067						1947.72	213.92	241.04	260.16		704.566	227.683	-372.81	-473.65		1947.72	931.56	1006.32	1057.32		704.566	-287.237	-286.387	-252.827
1951.57	124	242	351	497		706.921	-739.856	-103.846	-152.676	-490.734						1949.64	213.52	240.64	259.84		705.743	217.85	-369.208	-487.528		1949.64	929.4	1003.56	1055.16		705.743	-281.5	-277.29	-286.86
1953.5	127	243	352	496		708.097	-786.857	-89.737	-95.977	-515.586						1951.57	214.4	241.04	260.4		706.921	207.648	-361.286	-468.286		1951.57	929.04	1002.84	1053.84		706.921	-263.312	-297.732	-296.942
[truncated: 1,412 more rows]

## Sheet: Figure 4
Figure 4a
1.13128	2066
0.918208	2058.8
0.711866	2053.15
0.512813	2048.59
0.317979	2048.86
[truncated: 367 more rows]

## Sheet: Figure 5
	CO	H2O
[truncated: 4 more rows]

## Sheet: Figure 6
Figure 6a														Figure 6b
[truncated: 5,947 more rows]

[truncated: 12 more sheets: Figure S1, Figure S2, Figure S3, Figure S4, Figure S5, Figure S6, Figure S7, Figure S8, Figure S9, Figure S10, Figure S11, Figure S13]
